# Supplementary material for: Comparative Pathogenesis of Two Lineages of Powassan Virus Reveals Distinct Clinical Outcome, Neuropathology, and Inflammation
Source: Viruses. 2024 May 22;16(6):820. doi: 10.3390/v16060820 (PMC11209061; doi:10.3390/v16060820)
Supplement: Supplementary file 1 [file viruses-16-00820-s001.zip]

Archive with 21 entries (20 files):
- Figure S1 (Male vs Female).png
- Figure S2. - Bioplex.png
- Figure S3 (RNAseq).png
- Figure S4 Gene Ontology 25 terms.png
- Table S1 Clinical Scoring Chart.pdf
- Table S2 - H&E lesion scoring.pdf
- Table S3 -  RNA + CD11b Scoring.pdf
- Table S4.xlsx
- Table S5.xlsx
- Table S6.xlsx
- __MACOSX/
- __MACOSX/._Figure S1 (Male vs Female).png
- __MACOSX/._Figure S2. - Bioplex.png
- __MACOSX/._Figure S3 (RNAseq).png
- __MACOSX/._Figure S4 Gene Ontology 25 terms.png
- __MACOSX/._Table S1 Clinical Scoring Chart.pdf
- __MACOSX/._Table S2 - H&E lesion scoring.pdf
- __MACOSX/._Table S3 -  RNA + CD11b Scoring.pdf
- __MACOSX/._Table S4.xlsx
- __MACOSX/._Table S5.xlsx
- __MACOSX/._Table S6.xlsx
