# Supplementary material for: Comparative Pathogenesis of Two Lineages of Powassan Virus Reveals Distinct Clinical Outcome, Neuropathology, and Inflammation
Source: Viruses. 2024 May 22;16(6):820. doi: 10.3390/v16060820 (PMC11209061; doi:10.3390/v16060820)
Supplement: Supplementary file 1 [file viruses-16-00820-s001.zip › Table S4.xlsx]

## Sheet: POWV_DTV
Table S4. RNA-Seq full list of comparisons by gene for POWV vs DTV group
Gene	baseMean	log2FoldChange	lfcSE	stat	pvalue	padj
4933401J01Rik	0	NA	NA	NA	NA	NA
Gm26206	0	NA	NA	NA	NA	NA
Xkr4	1236.72	0.839366	0.0992327	8.45856	2.707e-17	5.50398e-15
Gm18956	0.257781	1.47587	2.50667	0.588777	0.556011	NA
Gm37180	183.201	0.57281	0.243357	2.35379	0.0185831	0.0553536
Gm37363	156.712	0.803465	0.242261	3.31652	0.000911459	0.00460744
Gm37686	55.2682	0.837496	0.287118	2.91691	0.0035352	0.0143705
Gm1992	0	NA	NA	NA	NA	NA
Gm37329	74.2283	0.632755	0.244101	2.59218	0.00953691	0.032353
Gm7341	0.472128	-1.08562	1.53117	-0.709013	0.478316	NA
Gm38148	143.524	0.708384	0.271277	2.6113	0.00901996	0.0309338
Gm19938	181.829	0.713542	0.25731	2.77309	0.00555274	0.0209075
Gm10568	17.4747	1.18289	0.286107	4.13444	3.55821e-05	0.000289463
Gm38385	0	NA	NA	NA	NA	NA
Gm27396	0	NA	NA	NA	NA	NA
Gm37381	0.0427169	0.0370627	3.72495	0.00994986	0.992061	NA
Gm6101	0.0389814	-0.443817	3.72495	-0.119147	0.905159	NA
Rp1	1.1967	1.63761	1.06567	1.53669	0.124368	NA
Gm37483	0	NA	NA	NA	NA	NA
Sox17	14.0185	0.918699	0.314319	2.92282	0.00346877	0.0141423
Gm37587	0.590623	0.0160713	1.3631	0.0117902	0.990593	NA
Gm7357	0.431021	0.0796331	1.4917	0.0533841	0.957426	NA
Gm22307	0.20554	-1.28461	2.60126	-0.493839	0.62142	NA
Gm38076	0	NA	NA	NA	NA	NA
Gm37323	0.424161	0.0370773	1.52868	0.0242544	0.98065	NA
Gm7369	0.0624269	0.51796	3.72495	0.139052	0.889409	NA
Gm6085	7.02637	-0.361123	0.438897	-0.822797	0.410624	0.573608
Gm6119	1.00728	-0.0376816	1.09356	-0.0344576	0.972512	NA
Gm25493	0.0439318	0.0370627	3.72495	0.00994986	0.992061	NA
Gm2053	0.50984	-0.443819	1.49355	-0.297158	0.766346	NA
Gm6123	6.52357	-0.130399	0.379098	-0.343971	0.730868	0.83446
Mrpl15	339.624	-0.243341	0.0996522	-2.4419	0.0146101	0.0456947
Gm37144	10.8445	-0.115827	0.434033	-0.266861	0.789576	0.872894
Lypla1	301.44	-0.197932	0.105767	-1.87139	0.0612904	0.14212
Gm37988	0.0991061	-0.935505	3.72419	-0.251197	0.801662	NA
Tcea1	660.805	0.0638482	0.0976605	0.653777	0.513256	0.664813
Gm6104	7.39771	-0.0200518	0.38395	-0.0522251	0.958349	0.976946
Gm37277	41.2032	0.203069	0.173931	1.16753	0.242996	0.395872
Rgs20	298.665	-0.453485	0.103294	-4.39022	1.13235e-05	0.000108251
Gm17100	2.60059	-0.074728	0.679424	-0.109987	0.912419	0.950466
Gm37079	17.8774	0.0659454	0.359029	0.183677	0.854267	0.914977
Gm16041	0.448922	-1.87522	1.4156	-1.32468	0.185276	NA
Gm17101	1.40757	-0.428649	0.913663	-0.469155	0.638959	NA
Atp6v1h	1710.41	-0.134749	0.0922718	-1.46035	0.144194	0.270582
Gm7182	0	NA	NA	NA	NA	NA
Gm37567	5.04077	1.16362	0.58015	2.00573	0.0448851	0.111535
Gm38264	0.540454	1.69828	1.31749	1.28903	0.197389	NA
Oprk1	98.2788	0.739873	0.157257	4.70486	2.54041e-06	2.95759e-05
Gm36965	0	NA	NA	NA	NA	NA
Gm22463	0	NA	NA	NA	NA	NA
Gm37429	0	NA	NA	NA	NA	NA
Npbwr1	11.6488	0.290482	0.321551	0.903377	0.366326	0.531177
Gm19214	0.0660509	-0.443819	3.72495	-0.119148	0.905158	NA
Rb1cc1	2300.69	0.128503	0.054025	2.37858	0.0173797	0.0525367
4732440D04Rik	117.818	-0.388321	0.171363	-2.26608	0.0234467	0.0668832
Fam150a	0.409266	0.84762	1.42561	0.594568	0.552132	NA
Gm2147	0.280898	0.477135	1.62117	0.294315	0.768517	NA
Gm7417	0	NA	NA	NA	NA	NA
Gm19026	17.7063	0.0307998	0.263376	0.116942	0.906906	0.94736
St18	573.973	-0.0301811	0.131542	-0.229441	0.818526	0.892011
Gm37405	0	NA	NA	NA	NA	NA
Gm7449	0.090074	0.517955	3.72495	0.13905	0.88941	NA
Gm37108	10.3289	-0.476705	0.313753	-1.51936	0.128671	0.248504
Gm37275	0	NA	NA	NA	NA	NA
Gm37225	0	NA	NA	NA	NA	NA
Gm37489	0	NA	NA	NA	NA	NA
Gm5694	0	NA	NA	NA	NA	NA
Pcmtd1	1844.74	0.0653957	0.0814946	0.802454	0.42229	0.583857
Gm26983	0	NA	NA	NA	NA	NA
Gm38372	224.995	-0.213249	0.237704	-0.897119	0.369656	0.534382
Gm9826	6.91298	0.242114	0.397598	0.608943	0.542562	0.689674
Nras-ps2	0	NA	NA	NA	NA	NA
Gm23274	0	NA	NA	NA	NA	NA
Gm19002	0.0853271	-0.905415	3.7235	-0.243162	0.80788	NA
Gm26901	31.6211	0.541967	0.313647	1.72795	0.0839971	0.180408
Gm18984	0	NA	NA	NA	NA	NA
Gm30414	0	NA	NA	NA	NA	NA
Gm37791	0	NA	NA	NA	NA	NA
Gm7470	0.0660509	-0.443819	3.72495	-0.119148	0.905158	NA
Rps2-ps2	0	NA	NA	NA	NA	NA
Gm38216	0	NA	NA	NA	NA	NA
Sntg1	622.888	0.64856	0.113789	5.69965	1.20053e-08	2.76915e-07
Gm38024	20.5382	0.92385	0.39969	2.31141	0.02081	0.0607103
Gm16284	4.89574	1.71202	0.591368	2.89501	0.00379144	0.0151927
Gm38259	46.0421	1.12415	0.261265	4.30271	1.68725e-05	0.000153417
Gm23358	1.39507	0.591862	0.92127	0.642441	0.520587	NA
Gm37005	8.03526	0.70033	0.393858	1.77813	0.075383	0.165982
Gm15452	1.56468	0.423759	0.849829	0.49864	0.618033	NA
Gm36964	0.112397	-0.917693	3.72443	-0.246398	0.805374	NA
Gm24276	0.54711	-0.751378	1.60789	-0.467306	0.640281	NA
Gm6152	0.180149	1.02011	2.70331	0.377357	0.705908	NA
Gm7445	0.32638	0.0692522	3.69773	0.0187283	0.985058	NA
Gm7493	10.6082	0.221564	0.5077	0.436409	0.66254	0.784002
Gm37629	21.8426	0.523236	0.308929	1.69371	0.0903208	0.190689
Gm38008	8.87668	0.0531099	0.436728	0.121609	0.903209	0.945178
Gm37143	0	NA	NA	NA	NA	NA
Gm6187	0.170941	0.517958	3.38513	0.15301	0.878391	NA
Gm18299	0	NA	NA	NA	NA	NA
Gm7512	0	NA	NA	NA	NA	NA
Gm24765	0	NA	NA	NA	NA	NA
Gm18300	1.92609	-0.0736745	0.754183	-0.0976878	0.92218	0.955294
Rrs1	218.688	-0.406013	0.122558	-3.31283	0.000923564	0.00465898
Adhfe1	178.188	0.608082	0.144905	4.19641	2.71183e-05	0.000229664
2610203C22Rik	5.5069	0.294937	0.490441	0.601372	0.547592	0.693867
Gm6161	3.1428	0.683078	0.61307	1.11419	0.265196	0.421317
3110035E14Rik	1247.77	0.971761	0.182741	5.31769	1.05095e-07	1.84475e-06
Gm29520	0	NA	NA	NA	NA	NA
Mybl1	100.632	-0.148832	0.165421	-0.899715	0.368272	0.532944
Vcpip1	2191.5	-0.0646926	0.0774149	-0.835661	0.403346	0.566852
1700034P13Rik	2.71677	0.427401	0.65456	0.652959	0.513783	0.665222
Sgk3	387.759	-0.000350125	0.109267	-0.00320432	0.997443	0.998899
Gm6195	2.03776	0.336084	0.889266	0.377934	0.70548	0.816681
Gm22607	0	NA	NA	NA	NA	NA
Mcmdc2	2.91917	-0.277632	0.590917	-0.469833	0.638475	0.765131
Snhg6	57.0479	0.111697	0.196984	0.567038	0.570688	0.713003
Snord87	1.79488	0.22511	0.794926	0.283183	0.777037	0.865832
Tcf24	4.57373	-1.40886	0.541207	-2.60318	0.00923636	0.0315163
E330040D14Rik	0.234972	0.517974	2.12155	0.24415	0.807115	NA
Ppp1r42	4.64433	0.410136	0.508053	0.80727	0.419511	0.581385
Gm15818	0	NA	NA	NA	NA	NA
Gm24674	0	NA	NA	NA	NA	NA
Cops5	641.912	-0.146332	0.0989099	-1.47945	0.139021	0.263134
Cspp1	856.405	0.146182	0.16987	0.860552	0.389485	0.552858
1700047N06Rik	0	NA	NA	NA	NA	NA
Arfgef1	2686.96	-0.0508318	0.050403	-1.00851	0.313211	0.475117
Gm26348	0	NA	NA	NA	NA	NA
Gm37569	39.9734	0.743057	0.305564	2.43175	0.015026	0.0467691
Cpa6	18.5222	-0.585981	0.532792	-1.09983	0.271406	0.428055
Gm38005	2.75744	-2.20218	1.15551	-1.90581	0.0566752	0.133447
Gm15604	1.8838	-1.55222	1.10065	-1.41027	0.15846	0.29021
Gm25253	0.347911	-0.854719	3.24768	-0.263179	0.792413	NA
Gm15603	0.0427169	0.0370627	3.72495	0.00994986	0.992061	NA
Gm37133	0	NA	NA	NA	NA	NA
Gm5522	0.0463457	-0.443819	3.72495	-0.119148	0.905158	NA
Gm28659	0	NA	NA	NA	NA	NA
Gm22963	0	NA	NA	NA	NA	NA
Prex2	1191.4	0.463429	0.157247	2.94713	0.00320735	0.0132837
Gm24173	0	NA	NA	NA	NA	NA
Gm28686	0	NA	NA	NA	NA	NA
Gm37410	0.0601745	0.517958	3.72495	0.139051	0.88941	NA
A830018L16Rik	657.309	0.915014	0.107534	8.50908	1.75318e-17	3.8887e-15
Gm38178	28.559	0.752088	0.319584	2.35333	0.018606	0.0554066
Gm29273	0	NA	NA	NA	NA	NA
Gm38069	9.69612	0.965279	0.478673	2.01657	0.0437399	0.10927
Gm7560	0.344328	1.45662	1.67298	0.870672	0.383933	NA
Gm22633	0	NA	NA	NA	NA	NA
Mir6341	0	NA	NA	NA	NA	NA
Gm2383	0.481037	1.002	1.4484	0.691799	0.489064	NA
Gm6216	0	NA	NA	NA	NA	NA
Gm17644	0.118371	0.0370738	3.72495	0.00995284	0.992059	NA
Gm29663	0	NA	NA	NA	NA	NA
Sulf1	425.592	-0.637807	0.128651	-4.95767	7.1345e-07	9.79166e-06
Slco5a1	118.49	-0.550325	0.150087	-3.66671	0.000245692	0.00150806
Gm37162	0	NA	NA	NA	NA	NA
Gm5250	0	NA	NA	NA	NA	NA
Gm29283	0	NA	NA	NA	NA	NA
Prdm14	0.178838	-0.891758	2.69667	-0.330688	0.74088	NA
Ncoa2	2049.99	-0.0127965	0.046549	-0.274904	0.78339	0.869558
Gm38376	24.5076	0.671204	0.387949	1.73013	0.0836063	0.179796
Gm37409	22.7317	0.262248	0.336809	0.778625	0.436201	0.596645
Gm27881	0	NA	NA	NA	NA	NA
Gm38223	5.50833	0.167902	0.494926	0.339247	0.734423	0.836902
Gm37702	18.1938	0.36706	0.315639	1.16291	0.244866	0.397974
Gm23169	4.58017	0.19885	0.615107	0.323277	0.746485	0.845214
Gm38120	65.503	0.171688	0.257753	0.666097	0.505349	0.657325
Gm38380	51.3654	0.0169162	0.307188	0.0550678	0.956084	0.9756
Gm29570	1.3797	0.140163	0.918746	0.15256	0.878746	NA
Gm7593	0.0389814	-0.443817	3.72495	-0.119147	0.905159	NA
Tram1	601.659	-0.451622	0.101186	-4.46328	8.07126e-06	8.1041e-05
Lactb2	271.882	-0.281231	0.0976811	-2.87907	0.00398851	0.0158551
Gm38319	9.47093	0.541563	0.527937	1.02581	0.304981	0.465649
Xkr9	0.562487	0.260482	1.29238	0.201553	0.840266	NA
Gm26273	0	NA	NA	NA	NA	NA
Gm5523	0.588215	-0.869015	1.19697	-0.726011	0.467832	NA
Gm36947	0.0968982	0.0370627	3.72495	0.00994986	0.992061	NA
Gm25491	0	NA	NA	NA	NA	NA
Gm37400	0	NA	NA	NA	NA	NA
Eya1	126.162	0.551005	0.132894	4.1462	3.3804e-05	0.000277239
Gm22616	0	NA	NA	NA	NA	NA
Gm37444	2.63242	2.26351	0.968657	2.33676	0.0194519	0.0574659
Gm9947	16.0459	0.706878	0.299889	2.35713	0.0184167	0.0549574
Msc	6.16192	-0.355833	0.444071	-0.801296	0.42296	0.584395
Gm37412	7.68759	1.17937	0.408585	2.88648	0.00389576	0.0155338
Smt3h2-ps4	2.90778	0.88384	0.577157	1.53137	0.125678	0.244249
Rpl5-ps1	8.68484	-0.361251	0.377562	-0.956801	0.338668	0.501639
Trpa1	3.28436	0.84851	0.585245	1.44984	0.147104	0.274682
Gm26345	0	NA	NA	NA	NA	NA
Gm10566	6.6131	0.00659095	0.399862	0.0164831	0.986849	0.993181
Kcnb2	762.724	0.429911	0.105838	4.06196	4.86624e-05	0.00037866
Gm38116	50.4021	0.166346	0.358066	0.464568	0.642241	0.767968
Gm37138	26.4632	0.454259	0.290446	1.56401	0.117816	0.232864
Gm25227	0	NA	NA	NA	NA	NA
Gm25168	0.155006	0.0370671	2.83052	0.0130955	0.989552	NA
Gm6060	0.0660509	-0.443819	3.72495	-0.119148	0.905158	NA
Gm28669	0.0954355	0.0370738	3.72495	0.00995284	0.992059	NA
Terf1	191.949	0.28655	0.130636	2.1935	0.0282714	0.0776985
Gm37509	44.49	0.331796	0.32698	1.01473	0.310235	0.47145
Sbspon	3.62426	-0.0707276	0.620241	-0.114032	0.909212	0.948459
Gm23259	0.0619206	-0.443817	3.72495	-0.119147	0.905159	NA
Gm7634	0	NA	NA	NA	NA	NA
4930444P10Rik	4.66013	-0.179299	0.476528	-0.376261	0.706723	0.817579
Rpl7	1699.23	-0.189323	0.113641	-1.66597	0.0957199	0.199215
Rdh10	199.994	-0.794994	0.158118	-5.02787	4.95957e-07	7.15554e-06
Gm38249	4.61268	-0.67166	0.505258	-1.32934	0.183736	0.324303
Gm28095	0	NA	NA	NA	NA	NA
Stau2	1742.32	0.411267	0.0761692	5.39939	6.68691e-08	1.25181e-06
Gm7568	0.218065	0.504348	2.53619	0.19886	0.842372	NA
Ube2w	820.605	0.102784	0.0589323	1.7441	0.0811414	0.175822
Gm38342	3.77249	0.09494	0.479092	0.198167	0.842915	0.90726
Tceb1	826.046	0.185012	0.0840033	2.20244	0.0276341	0.0763197
D030040B21Rik	0.250367	0.517972	2.4847	0.208465	0.834866	NA
Gm7654	0.171036	-0.443824	2.77728	-0.159805	0.873035	NA
Tmem70	222.958	-0.330027	0.107762	-3.06256	0.00219456	0.00967871
Ly96	21.747	-0.484893	0.249338	-1.94472	0.0518086	0.124744
Gm29649	0	NA	NA	NA	NA	NA
Gm5828	11.2605	-0.470342	0.295018	-1.59428	0.110873	0.222364
Gm28376	0.229485	0.998854	3.11468	0.320693	0.748443	NA
4921511E07Rik	0	NA	NA	NA	NA	NA
Jph1	403.309	1.08933	0.0960214	11.3446	7.8873e-30	5.77324e-26
Gm28783	0.484664	0.486139	1.31533	0.369595	0.711684	NA
Gdap1	1402.76	0.246371	0.0617932	3.98702	6.69089e-05	0.000496202
Gm28784	4.43374	-0.33239	0.516117	-0.644021	0.519562	0.67049
Gm28785	0.049553	-0.443819	3.72495	-0.119148	0.905158	NA
Gm5251	0.159566	0.0361186	3.41873	0.0105649	0.991571	NA
Rbm6-ps1	6.91637	-0.134833	0.421868	-0.31961	0.749264	0.847157
Gm6075	0.0389814	-0.443817	3.72495	-0.119147	0.905159	NA
Gm25166	0	NA	NA	NA	NA	NA
Pi15	14.6923	-0.418799	0.287562	-1.45638	0.145288	0.272032
Gm28154	8.97474	1.12458	0.406191	2.76859	0.00562986	0.021158
Gm16070	24.4786	1.01685	0.261341	3.89089	9.98769e-05	0.000697677
Crispld1	57.8383	1.36061	0.168581	8.07094	6.97593e-16	1.08642e-13
Gm28153	1.59862	0.980374	0.915953	1.07033	0.28447	NA
Gm7690	0	NA	NA	NA	NA	NA
Gm18775	13.0082	0.201498	0.31028	0.649408	0.516075	0.667166
Gm17969	0	NA	NA	NA	NA	NA
Gm28755	1.33678	0.0769136	0.914745	0.084082	0.932991	NA
Gm28756	10.1861	0.88042	0.397774	2.21337	0.0268723	0.074572
Crisp4	0	NA	NA	NA	NA	NA
Defb44-ps	0.0479487	0.0370649	3.72495	0.00995046	0.992061	NA
Defb18	0	NA	NA	NA	NA	NA
Gm15386	0	NA	NA	NA	NA	NA
Gm17837	0.172125	0.517973	2.32173	0.223098	0.82346	NA
Gm29006	0	NA	NA	NA	NA	NA
Gm5252	0	NA	NA	NA	NA	NA
Gm24075	0	NA	NA	NA	NA	NA
Gm28343	0	NA	NA	NA	NA	NA
Gm28344	0	NA	NA	NA	NA	NA
Gm15825	1.22543	1.16637	0.8965	1.30102	0.19325	NA
Tfap2d	23.1831	0.79613	0.278367	2.86	0.00423644	0.0166717
Gm10075	1.91388	0.265846	0.709122	0.374895	0.707738	0.817787
Tfap2b	140.179	0.125836	0.156127	0.805988	0.42025	0.582078
Gm28340	0.10652	0.0370716	3.72495	0.00995225	0.992059	NA
Gm28341	0	NA	NA	NA	NA	NA
Gm4849	4.19557	-0.813154	0.484402	-1.67868	0.0932151	0.195093
Gm24633	0	NA	NA	NA	NA	NA
Gm38382	0.0883831	0.0370582	3.72495	0.00994866	0.992062	NA
Pkhd1	2.80782	-0.383871	0.724981	-0.529491	0.596465	0.733347
Gm37315	0	NA	NA	NA	NA	NA
4930486I03Rik	0.42799	1.4063	1.75136	0.802978	0.421987	NA
Gm15795	0.244549	0.559689	2.10204	0.26626	0.790039	NA
Gm24162	0	NA	NA	NA	NA	NA
Mir206	0	NA	NA	NA	NA	NA
Gm28653	1.7303	0.256793	0.848703	0.302571	0.762217	0.855701
Mir133b	0	NA	NA	NA	NA	NA
Il17a	0	NA	NA	NA	NA	NA
Il17f	0.328868	-1.35599	2.07391	-0.653833	0.513219	NA
Mcm3	85.7096	-0.723034	0.258445	-2.79763	0.00514794	0.0196461
Gm20587	0	NA	NA	NA	NA	NA
Gm28065	0.0680974	0.0370649	3.72495	0.00995046	0.992061	NA
Gm24723	0	NA	NA	NA	NA	NA
6720483E21Rik	3.17441	0.721729	0.721889	0.999779	0.317418	0.479676
Paqr8	1990.65	0.186162	0.112735	1.65133	0.0986716	0.203832
Gm24171	0	NA	NA	NA	NA	NA
Gm28064	5.60213	0.871764	0.460526	1.89297	0.0583613	0.136568
Efhc1	14.4508	-0.0978206	0.282389	-0.346404	0.729039	0.83302
Tram2	100.542	-0.799155	0.170779	-4.67948	2.87607e-06	3.28935e-05
Gm28287	0.218494	0.037077	2.16681	0.0171113	0.986348	NA
Gm2693	2.47834	1.31155	0.708518	1.85112	0.0641523	0.146987
Tmem14a	140.343	0.894349	0.157935	5.66275	1.48964e-08	3.33001e-07
Gm38224	3.73075	-0.643411	0.578799	-1.11163	0.266297	0.422485
Gsta3	15.3376	0.929619	0.368073	2.52564	0.0115488	0.0377362
Gm28836	1.86392	0.69945	0.810755	0.862714	0.388295	0.551963
Gm7094	1.91033	0.612996	0.794477	0.771572	0.440368	0.600475
Gm4956	0.357621	-1.17383	1.52411	-0.770177	0.441195	NA
Gm21909	0.0660509	-0.443819	3.72495	-0.119148	0.905158	NA
Khdc1a	0.0750432	0.517958	3.72495	0.139051	0.88941	NA
Gm16329	0	NA	NA	NA	NA	NA
Gm16327	0	NA	NA	NA	NA	NA
Khdc1c	0.0971395	-0.443817	3.72495	-0.119147	0.905159	NA
Gm2709	0	NA	NA	NA	NA	NA
Gm16533	0	NA	NA	NA	NA	NA
Khdc1b	0	NA	NA	NA	NA	NA
Gm16328	0	NA	NA	NA	NA	NA
Kcnq5	996.277	1.09488	0.14475	7.56388	3.91213e-14	3.78442e-12
Gm36949	26.096	1.36496	0.333863	4.08839	4.34381e-05	0.000343361
Gm7658	100.97	0.0863019	0.161784	0.53344	0.593729	0.731141
Gm38243	62.3561	0.740321	0.351112	2.1085	0.0349874	0.0920326
Gm26580	1.4563	1.17575	0.841504	1.3972	0.162352	NA
Gm5696	0	NA	NA	NA	NA	NA
Gm28239	0	NA	NA	NA	NA	NA
Rims1	3306.6	0.539517	0.0953113	5.66058	1.50863e-08	3.36326e-07
Gm26866	0.0489495	0.0370649	3.72495	0.00995046	0.992061	NA
Gm7761	0.676991	0.357541	1.27689	0.280009	0.77947	NA
Gm29506	0.481916	-0.753231	1.56845	-0.480239	0.631058	NA
4933415F23Rik	0.213029	1.79785	2.12464	0.846194	0.397445	NA
Gm24176	0	NA	NA	NA	NA	NA
Gm6420	0.0441915	0.0370627	3.72495	0.00994986	0.992061	NA
Mir30a	2.05682	-0.908993	0.765574	-1.18733	0.235096	0.386615
Gm27028	24.5128	-0.211338	0.23562	-0.896945	0.369748	0.534411
Mir30c-2	0	NA	NA	NA	NA	NA
Gm29107	3.84796	-0.792456	0.593726	-1.33472	0.181969	0.322199
Gm20954	0.386554	0.349143	3.2397	0.10777	0.914178	NA
Ogfrl1	2085.85	0.464572	0.0747747	6.21295	5.19974e-10	1.79813e-08
Gm7784	0.0463457	-0.443819	3.72495	-0.119148	0.905158	NA
Gm28822	1.28195	-0.153503	0.839922	-0.182759	0.854987	NA
B3gat2	201.421	0.529377	0.108975	4.85778	1.18709e-06	1.51597e-05
Smap1	968.226	-0.112279	0.0622083	-1.8049	0.0710911	0.158406
Sdhaf4	66.5099	0.0719213	0.177349	0.405535	0.685085	0.800822
Gm26524	0.0872616	0.517953	3.72495	0.13905	0.889411	NA
Fam135a	882.353	0.0244934	0.0755554	0.324178	0.745803	0.844703
Gm37580	2.22034	-0.0704593	0.720172	-0.0978368	0.922062	0.955294
Gm26607	0	NA	NA	NA	NA	NA
Col9a1	27.5838	0.125589	0.302535	0.415121	0.678053	0.795755
Col19a1	256.823	1.40917	0.20416	6.9023	5.11664e-12	3.04489e-10
Gm26418	0.607053	1.86069	1.39256	1.33617	0.181495	NA
Tubb4b-ps2	1.89982	-0.852454	0.766802	-1.1117	0.266267	0.422467
Gm28439	270.774	0.356682	0.163592	2.18031	0.0292343	0.0797858
Gm10222	81.6199	0.305534	0.186858	1.63511	0.102025	0.209224
Gm28438	233.721	0.109975	0.186488	0.589718	0.55538	0.700815
Gm28437	654.62	0.271703	0.18611	1.4599	0.144316	0.270742
Gm10925	568.526	0.410697	0.192144	2.13745	0.0325617	0.0869752
Gm28661	361.851	0.393334	0.141193	2.78579	0.00533972	0.0202531
Gm29216	452.361	-0.0404532	0.179167	-0.225785	0.821368	0.893672
Lmbrd1	1834.05	0.289197	0.0587588	4.92177	8.57652e-07	1.15188e-05
Gm28594	0	NA	NA	NA	NA	NA
Gm28237	0.181655	-1.4052	3.31102	-0.4244	0.671274	NA
Gm9443	0.049553	-0.443819	3.72495	-0.119148	0.905158	NA
Gm29414	0.167978	0.503907	2.75663	0.182798	0.854956	NA
Adgrb3	2707.39	0.606736	0.121774	4.98246	6.27805e-07	8.7253e-06
Gm15702	0.267089	-0.712414	1.78669	-0.398735	0.690089	NA
Gm20172	56.4551	0.402614	0.29462	1.36655	0.171765	0.30843
Gm22260	10.9717	0.532499	0.387895	1.37279	0.169817	0.305883
Gm37543	46.7798	0.646954	0.342731	1.88764	0.0590737	0.137883
Gm37331	188.744	0.428605	0.206293	2.07765	0.0377414	0.0977221
Gm37211	123.468	0.421153	0.247098	1.70439	0.0883079	0.187519
Gm37862	145.384	0.365368	0.240732	1.51774	0.12908	0.249103
Gm38286	155.932	0.626455	0.235413	2.66109	0.00778886	0.0274505
Gm37880	213.834	0.417295	0.300589	1.38826	0.165058	0.299299
Gm25294	0	NA	NA	NA	NA	NA
Gm37011	137.841	0.407926	0.188452	2.16461	0.0304173	0.0823943
Gm29214	43.4061	0.521882	0.237195	2.20022	0.0277912	0.0766474
Gm37051	172.094	0.474941	0.221177	2.14734	0.0317663	0.0853072
Gm38260	342.164	0.598059	0.177478	3.36976	0.000752326	0.0039278
Gm37628	460.194	0.536187	0.248017	2.1619	0.0306262	0.0828243
8030445P17Rik	222.352	0.4093	0.247938	1.65082	0.0987758	0.204
Gm38198	365.954	0.422957	0.296206	1.42791	0.153317	0.283462
Gm37077	292.472	0.332899	0.189032	1.76108	0.0782253	0.170971
Gm37895	566.875	0.457816	0.183378	2.49656	0.0125404	0.0403775
Gm36952	499.623	0.428068	0.210193	2.03655	0.0416952	0.105397
Gm37602	362.641	0.379524	0.152651	2.48622	0.0129108	0.0412917
2900022M07Rik	83.2575	0.439691	0.27909	1.57544	0.115154	0.22915
2900002M20Rik	64.1325	0.601329	0.258964	2.32206	0.0202298	0.059333
Gm9884	9.75219	0.109603	0.394688	0.277694	0.781247	0.868271
Gm18443	0	NA	NA	NA	NA	NA
Gm19123	0	NA	NA	NA	NA	NA
Gm24064	0	NA	NA	NA	NA	NA
4931408C20Rik	0	NA	NA	NA	NA	NA
n-R5s209	0	NA	NA	NA	NA	NA
Gm19641	0	NA	NA	NA	NA	NA
Gm5524	0.0439318	0.0370627	3.72495	0.00994986	0.992061	NA
Gm18776	0	NA	NA	NA	NA	NA
Gm19028	0.124854	1.05358	3.72145	0.28311	0.777092	NA
Gm38089	0	NA	NA	NA	NA	NA
Gm7846	6.28322	-0.244872	0.401146	-0.610433	0.541575	0.688938
Gm597	0.0680974	0.0370649	3.72495	0.00995046	0.992061	NA
Gm5697	0.151011	-0.443821	2.85494	-0.155457	0.876461	NA
Gm6462	0	NA	NA	NA	NA	NA
Gm18033	0	NA	NA	NA	NA	NA
Gm25586	0	NA	NA	NA	NA	NA
Gm22679	0	NA	NA	NA	NA	NA
Gm23785	0	NA	NA	NA	NA	NA
Mir6342	0.0427169	0.0370627	3.72495	0.00994986	0.992061	NA
Gm5525	5.44092	-0.467667	0.407343	-1.14809	0.250931	0.405047
Gm7858	0	NA	NA	NA	NA	NA
Gm23771	0	NA	NA	NA	NA	NA
Gm27430	0.117047	0.0370627	3.72495	0.00994986	0.992061	NA
Gm9898	0.522605	1.23533	1.38747	0.890348	0.373279	NA
Gm6473	7.05897	0.569907	0.404066	1.41043	0.158412	0.290147
Gm2914	0.311886	0.849699	1.73376	0.490091	0.624069	NA
Phf3	1888.77	0.00312599	0.0591838	0.0528184	0.957877	0.9766
Gm37522	62.3448	0.376024	0.241756	1.55539	0.119853	0.235912
Gm37906	105.349	0.51098	0.228293	2.23826	0.0252039	0.0710101
Ptp4a1	625.429	-0.456123	0.115294	-3.95616	7.61634e-05	0.000554717
Gm5698	0	NA	NA	NA	NA	NA
Gm9458	0	NA	NA	NA	NA	NA
Gm5699	0.0619206	-0.443817	3.72495	-0.119147	0.905159	NA
Gm29669	0	NA	NA	NA	NA	NA
Gm28644	0	NA	NA	NA	NA	NA
Gm27362	0	NA	NA	NA	NA	NA
4931428L18Rik	0.0489495	0.0370649	3.72495	0.00995046	0.992061	NA
Gm29128	0	NA	NA	NA	NA	NA
Gm7893	0	NA	NA	NA	NA	NA
Lgsn	0.247865	-0.335215	2.50467	-0.133836	0.893533	NA
Pih1d3	0	NA	NA	NA	NA	NA
Gm26145	0	NA	NA	NA	NA	NA
Gm4850	0	NA	NA	NA	NA	NA
Gm28645	0.0660509	-0.443819	3.72495	-0.119148	0.905158	NA
Gm6489	0	NA	NA	NA	NA	NA
Gm10307	0	NA	NA	NA	NA	NA
Gm19680	8.16702	-0.274205	0.361076	-0.759411	0.447607	0.606803
Gm23032	0	NA	NA	NA	NA	NA
Gm7910	0	NA	NA	NA	NA	NA
Khdrbs2	245.349	0.365114	0.139896	2.6099	0.00905695	0.0310413
Gm25814	0.0680974	0.0370649	3.72495	0.00995046	0.992061	NA
Gm37999	19.7185	0.741183	0.366966	2.01976	0.0434082	0.108676
Gm37110	1.00327	1.05575	1.13993	0.926153	0.354366	NA
Gm37911	37.099	0.381645	0.305903	1.2476	0.212176	0.359255
Gm9839	0.136964	0.0370743	3.59954	0.0102997	0.991782	NA
Gm37792	46.7934	0.792552	0.249415	3.17764	0.0014848	0.00694752
Gm5415	0.486008	0.914533	1.29484	0.70629	0.480008	NA
Gm24732	0	NA	NA	NA	NA	NA
Gm37426	6.59084	0.505899	0.474523	1.06612	0.286368	0.445414
Gm23024	0.184258	1.30893	2.68866	0.486835	0.626375	NA
Gm37151	1.34471	1.78026	1.06644	1.66935	0.0950481	NA
Gm28624	0.510604	1.47396	1.59252	0.925555	0.354677	NA
Gm37724	1.00243	-0.0957582	1.09246	-0.0876539	0.930152	NA
Gm7114	3.16822	0.497619	0.555172	0.896333	0.370075	0.534637
Gm4785	0.341712	1.01624	1.57201	0.646457	0.517983	NA
Gm24901	0	NA	NA	NA	NA	NA
Gm37591	0.710426	2.17361	1.32774	1.63707	0.101615	NA
Gm2987	0	NA	NA	NA	NA	NA
Gm25792	0	NA	NA	NA	NA	NA
Gm18799	2.33392	0.579185	0.757275	0.764827	0.444374	0.60395
Gm7933	0.0883831	0.0370582	3.72495	0.00994866	0.992062	NA
Gm23453	0	NA	NA	NA	NA	NA
Prim2	97.9259	-0.0627957	0.129296	-0.485675	0.627198	0.756364
Gm29228	0	NA	NA	NA	NA	NA
Gm37618	13.2007	0.0115598	0.341229	0.033877	0.972975	0.985912
Gm17813	0	NA	NA	NA	NA	NA
1700001G17Rik	1.689	-0.851914	0.874652	-0.974004	0.330054	0.492438
Gm38173	0.528487	1.75035	1.3877	1.26134	0.207187	NA
Rab23	419.7	-0.0562593	0.0611602	-0.919867	0.357642	0.522345
Bag2	54.7562	-0.0541021	0.170716	-0.316912	0.75131	0.848494
Gm37905	0.392625	0.0339162	1.54044	0.0220173	0.982434	NA
Zfp451	1940.36	0.0151268	0.0692876	0.21832	0.82718	0.896729
Gm15455	3.94145	1.43812	0.60795	2.36553	0.0180045	0.0540184
Bend6	1529.65	0.403165	0.129798	3.1061	0.00189575	0.00855151
Gm37067	37.0528	0.319836	0.38106	0.839333	0.401283	0.56487
Dst	13187.5	0.216815	0.0621674	3.4876	0.000487376	0.00270328
Gm37354	31.0335	0.370328	0.339023	1.09234	0.274684	0.431921
Gm28631	0	NA	NA	NA	NA	NA
Gm23792	0	NA	NA	NA	NA	NA
Gm38157	47.5022	0.275636	0.332476	0.829038	0.407083	0.570191
mmu-mir-6896	1.46509	0.995947	1.0642	0.935861	0.349345	NA
Gm26788	4.67634	0.554963	0.45892	1.20928	0.226556	0.376462
D630036G22Rik	69.3995	0.403409	0.198825	2.02897	0.0424617	0.106928
A930005N03Rik	0.933987	0.630266	1.13014	0.557686	0.577059	NA
Gm37958	0	NA	NA	NA	NA	NA
Gm37385	0.204111	0.538733	2.59799	0.207365	0.835725	NA
Gm5266	0	NA	NA	NA	NA	NA
Gm3052	10.3927	0.137167	0.385529	0.355788	0.722	0.827905
Gm37233	84.2859	0.161045	0.276077	0.583335	0.559668	0.704001
Mir5103	0	NA	NA	NA	NA	NA
Ccdc115	140.636	0.055905	0.119624	0.46734	0.640257	0.766582
Gm28306	0	NA	NA	NA	NA	NA
Imp4	379.545	-0.435739	0.0852055	-5.11398	3.15433e-07	4.80013e-06
Ptpn18	38.2782	-0.547948	0.238893	-2.2937	0.0218076	0.0630429
Gm28417	1.24145	-0.7671	0.811426	-0.945373	0.344469	NA
4930568A12Rik	0.934086	0.23451	0.961413	0.243922	0.807291	NA
Prss39	0.301806	-1.76331	1.70421	-1.03468	0.30082	NA
Gm28416	0	NA	NA	NA	NA	NA
Cfc1	0.191491	1.02413	2.70235	0.378979	0.704704	NA
Gm28419	0	NA	NA	NA	NA	NA
Prss40	0	NA	NA	NA	NA	NA
1700101I19Rik	0.559566	0.690321	3.64189	0.18955	0.849662	NA
Amer3	415.894	0.650358	0.0944305	6.88717	5.69151e-12	3.35967e-10
Gm28418	0.0458825	0.51796	3.72495	0.139052	0.889409	NA
Gm36984	0.129408	0.503546	2.9904	0.168388	0.866278	NA
Gm29730	0.628347	2.04481	1.19605	1.70963	0.0873336	NA
AA619741	4.44402	1.76111	0.69334	2.54004	0.0110839	0.0365728
Arhgef4	1837.03	0.511706	0.0511594	10.0022	1.49056e-23	1.55863e-20
AC107766.1	0	NA	NA	NA	NA	NA
Gm37224	4.44565	0.444508	0.504695	0.880746	0.378455	0.543018
Gm37845	4.6604	0.178188	0.665508	0.267747	0.788894	0.872609
Gm38336	10.6914	-0.513446	0.438568	-1.17073	0.241706	0.394472
Fam168b	3287.6	0.0533226	0.0483385	1.10311	0.26998	0.426392
Gm37127	1.26383	0.830618	1.11573	0.744464	0.456596	NA
Plekhb2	2551.49	-0.00600871	0.0722358	-0.0831819	0.933707	0.961917
Gm19430	0.33216	-1.61339	1.92491	-0.838165	0.401938	NA
Gm37670	0.517156	0.947297	1.35233	0.700495	0.483618	NA
Gm8009	0.0624269	0.51796	3.72495	0.139052	0.889409	NA
Gm38027	0	NA	NA	NA	NA	NA
Gm25096	0	NA	NA	NA	NA	NA
Gm37068	0.620703	0.416861	1.16845	0.356764	0.721268	NA
Gm25634	0	NA	NA	NA	NA	NA
Gm28415	0	NA	NA	NA	NA	NA
1110002O04Rik	0.877137	-1.84393	1.17721	-1.56635	0.117266	NA
Gm8022	0	NA	NA	NA	NA	NA
Gm37146	0	NA	NA	NA	NA	NA
Gm33222	0.331947	0.0370783	1.72883	0.0214471	0.982889	NA
4930535G08Rik	0	NA	NA	NA	NA	NA
Gm38049	0.0680974	0.0370649	3.72495	0.00995046	0.992061	NA
Hs6st1	777.249	0.0753888	0.0758534	0.993875	0.320284	0.48258
Gm37335	0.364365	0.517975	1.5928	0.325198	0.745031	NA
Gm33280	0.253548	0.492388	1.82917	0.269187	0.787786	NA
Uggt1	1213.97	-0.209168	0.0600171	-3.48514	0.000491881	0.00272544
Mir6897	0.539626	-0.436514	1.47775	-0.295391	0.767695	NA
Neurl3	71.8186	-1.23505	0.273564	-4.51466	6.34193e-06	6.57829e-05
Arid5a	533.345	-0.162303	0.245517	-0.661066	0.50857	0.660302
4930403P22Rik	0.909075	2.16873	2.13023	1.01807	0.308644	NA
Kansl3	1110.95	0.0235943	0.0706685	0.333872	0.738476	0.839565
Mir6898	0.0441915	0.0370627	3.72495	0.00994986	0.992061	NA
Fer1l5	1.36716	-0.58925	0.826536	-0.712915	0.475899	NA
Lman2l	453.43	-0.206327	0.0929315	-2.22021	0.0264046	0.0735269
Cnnm4	233.328	0.0188416	0.109078	0.172735	0.86286	0.920856
Gm37909	10.3587	0.401671	0.410472	0.978559	0.327798	0.489912
AC084391.1	0	NA	NA	NA	NA	NA
Cnnm3	394.071	0.347521	0.081479	4.26516	1.9976e-05	0.00017752
Gm38033	0.17077	0.486096	2.737	0.177601	0.859036	NA
Ankrd23	35.9631	-0.239955	0.19473	-1.23225	0.217856	0.366022
Ankrd39	86.7368	0.180753	0.141443	1.27792	0.201277	0.346492
Sema4c	276.991	-0.226262	0.116919	-1.93521	0.0529646	0.12678
D430040D24Rik	19.319	0.931601	0.244218	3.81463	0.000136388	0.000909485
Fam178b	2.06383	-0.865785	0.732552	-1.18188	0.237255	0.389166
Gm6428	1.36644	-0.719589	0.933826	-0.770581	0.440955	NA
Gm24133	0	NA	NA	NA	NA	NA
Cox5b	1330.18	0.149094	0.118655	1.25654	0.208921	0.355718
Actr1b	2273.38	0.0166915	0.0405277	0.411854	0.680446	0.79737
4933424G06Rik	1.04995	-1.12124	1.13615	-0.986879	0.323702	NA
Gm33533	12.1722	1.33115	0.476536	2.79339	0.00521593	0.0198588
RP23-247A1.6	1.79096	2.03327	0.964649	2.10778	0.0350501	0.0920848
Zap70	42.798	-0.480488	0.261936	-1.83437	0.0665994	0.150994
Gm18828	0	NA	NA	NA	NA	NA
Tmem131	1521.53	-0.0662115	0.0715665	-0.925174	0.354875	0.519484
Gm37506	4.05166	1.21118	0.607654	1.99321	0.0462387	0.114205
Gm38115	35.474	0.0438988	0.319898	0.137227	0.890851	0.938325
F830112A20Rik	59.6049	-0.011813	0.261737	-0.0451331	0.964001	0.980205
Rpl12-ps1	0.348013	1.0821	1.95452	0.553638	0.579827	NA
n-R5s210	0	NA	NA	NA	NA	NA
Vwa3b	17.1318	0.0650639	0.314226	0.207061	0.835962	0.902281
Gm37020	0.83473	2.17795	1.30209	1.67266	0.0943945	NA
Cnga3	3.018	-0.407333	0.681786	-0.59745	0.550207	0.696121
1700074A21Rik	0	NA	NA	NA	NA	NA
Inpp4a	3160.43	0.44827	0.0613217	7.31015	2.66848e-13	2.2029e-11
4930439A04Rik	0.0938312	0.517958	3.72495	0.139051	0.88941	NA
Gm37135	0	NA	NA	NA	NA	NA
Coa5	899.74	-0.20467	0.106962	-1.91349	0.0556859	0.131655
Unc50	302.547	-0.0763427	0.102516	-0.744688	0.45646	0.614211
Mgat4a	840.112	0.309015	0.0514332	6.00809	1.87725e-09	5.47443e-08
4930594C11Rik	47.4319	0.758152	0.326516	2.32195	0.0202358	0.0593348
2010300C02Rik	1765.09	1.00365	0.173928	5.77051	7.90317e-09	1.92188e-07
4930556I23Rik	0.0660509	-0.443819	3.72495	-0.119148	0.905158	NA
4930470B04Rik	0.188205	-1.27423	2.67395	-0.476535	0.633693	NA
Gm19863	38.1995	1.22997	0.429029	2.86688	0.00414537	0.016372
Tsga10	318.66	-0.153384	0.125258	-1.22454	0.220748	0.369697
Gm26805	21.2567	1.76351	0.343922	5.12765	2.93386e-07	4.5147e-06
Lipt1	33.8009	-0.132331	0.195903	-0.675493	0.499363	0.652401
Mitd1	202.446	-0.567483	0.170765	-3.32318	0.00088999	0.00451061
Mrpl30	491.467	-0.145793	0.103794	-1.40464	0.160129	0.292487
Lyg2	0.741338	1.83368	1.38083	1.32795	0.184195	NA
Gm15457	0.216506	-1.79158	2.13066	-0.840859	0.400427	NA
Lyg1	0.136121	-0.876404	3.59568	-0.243738	0.807434	NA
Gm23409	0	NA	NA	NA	NA	NA
Txndc9	544.441	-0.256331	0.0885513	-2.89471	0.00379503	0.0152016
Eif5b	954.172	-0.0892103	0.116696	-0.764469	0.444588	0.604053
Rev1	696.417	0.335736	0.112645	2.98047	0.00287803	0.0121396
Gm37062	35.9251	0.718841	0.232248	3.09514	0.0019672	0.00882848
Gm5099	0.141094	0.0370725	3.56385	0.0104024	0.9917	NA
Aff3	992.349	0.42936	0.075562	5.68222	1.32957e-08	3.02237e-07
Gm16150	1.482	0.0527578	0.867905	0.0607875	0.951528	NA
Gm16151	0	NA	NA	NA	NA	NA
Gm16152	1.43545	-3.00264	1.04064	-2.88539	0.00390923	NA
Gm34727	0	NA	NA	NA	NA	NA
Gm38135	0	NA	NA	NA	NA	NA
2610300A13Rik	0	NA	NA	NA	NA	NA
Lonrf2	2520.19	0.10514	0.0798088	1.3174	0.187705	0.32917
Chst10	707.37	0.188597	0.0577227	3.2673	0.00108579	0.00533756
Gm37707	0	NA	NA	NA	NA	NA
Gm6621	0.169398	1.4806	3.3936	0.436292	0.662625	NA
Nms	1.22258	-1.6072	0.91855	-1.74971	0.0801678	NA
Pdcl3	219.87	-0.338734	0.12949	-2.6159	0.00889921	0.030601
Gm37309	20.5114	0.154728	0.360837	0.428803	0.668067	0.788323
Gm37821	0.545098	1.16838	1.23036	0.949621	0.342305	NA
Gm37091	0.205567	1.01959	2.5921	0.393347	0.694064	NA
Mir6349	0	NA	NA	NA	NA	NA
Npas2	366.656	0.741108	0.160341	4.62206	3.79942e-06	4.20522e-05
Gm20428	0.263795	-0.898097	1.81498	-0.494824	0.620725	NA
Gm3617	6.54314	0.0856448	0.612654	0.139793	0.888823	0.937178
Rpl31	1558.51	-0.110697	0.125506	-0.882006	0.377774	0.542192
Tbc1d8	368.592	0.41034	0.107903	3.80286	0.000143036	0.000944069
Gm37265	6.81313	0.426769	0.51985	0.820946	0.411677	0.574443
Gm24826	0	NA	NA	NA	NA	NA
ACEA_U3	3.05952	-1.61414	0.644319	-2.50519	0.0122387	0.0395918
Cnot11	371.662	0.0147664	0.0989029	0.149302	0.881315	0.932485
Gm15832	37.2535	-0.259916	0.304831	-0.852654	0.393851	0.557254
Snord89	3.52857	-0.670669	0.556889	-1.20431	0.228469	0.378752
Rnf149	381.317	-0.564374	0.174767	-3.2293	0.00124094	0.00596586
Gm23722	10.8206	-0.314066	0.371865	-0.844571	0.39835	0.56199
Gm5100	0.67169	-1.5068	1.30345	-1.15601	0.247678	NA
Creg2	1118.86	0.309166	0.150385	2.05583	0.0397992	0.101717
D930019O06Rik	42.3228	0.224155	0.226568	0.989353	0.322491	0.484871
Rfx8	1.59726	1.11083	0.866187	1.28244	0.199689	NA
Gm3646	0.0427169	0.0370627	3.72495	0.00994986	0.992061	NA
1700066B17Rik	0.337371	0.951763	2.00711	0.474196	0.63536	NA
Map4k4	1991.38	-0.237965	0.0475597	-5.0035	5.6299e-07	7.9554e-06
4930456G14Rik	5.71914	0.866734	0.534402	1.62188	0.10483	0.213461
Il1r2	32.7399	-0.392125	0.683189	-0.573963	0.565993	0.709033
Gm16894	21.148	0.625655	0.273358	2.28878	0.0220921	0.0637144
Gm37347	2.44667	0.178504	0.595214	0.299898	0.764255	0.857063
Il1r1	110.976	-0.211827	0.152078	-1.39288	0.163656	0.297371
Gm38070	5.58699	-0.167902	0.419656	-0.400095	0.689087	0.804148
Il1rl2	14.8779	-0.740469	0.322792	-2.29395	0.0217933	0.0630181
Gm17970	0.509421	-0.406407	1.43183	-0.283837	0.776535	NA
Il1rl1	3.91785	-1.56671	0.590964	-2.6511	0.00802293	0.0281565
Il18r1	13.7798	-0.558127	0.321801	-1.73439	0.0828498	0.178783
Il18rap	55.2217	-0.951856	0.263314	-3.61491	0.00030045	0.00178796
Gm35801	0.0720255	0.51796	3.72495	0.139052	0.889409	NA
Slc9a4	29.4634	0.0328247	0.233358	0.140663	0.888137	0.936679
Gm37435	0.132102	-0.935505	3.72419	-0.251197	0.801662	NA
Slc9a2	85.9485	0.713507	0.174612	4.08625	4.38402e-05	0.000346415
Gm37623	0	NA	NA	NA	NA	NA
Gm37915	0.583248	0.372948	1.28781	0.289599	0.772123	NA
Mfsd9	54.3639	-0.40527	0.196558	-2.06183	0.0392241	0.100622
Tmem182	1.85369	-0.847449	1.04274	-0.81271	0.416384	0.57866
Gm5973	0	NA	NA	NA	NA	NA
4930448I06Rik	0.0445446	0.517958	3.72495	0.139051	0.88941	NA
Gm28634	0.143022	0.0361067	3.54774	0.0101774	0.99188	NA
Gm29260	4.36657	-0.60192	0.477948	-1.25938	0.207891	0.354542
Gm5267	0	NA	NA	NA	NA	NA
Gm8176	0	NA	NA	NA	NA	NA
Gm9915	0.240668	-0.438189	2.10455	-0.20821	0.835065	NA
Gm29664	0	NA	NA	NA	NA	NA
Gm28175	3.43885	0.488226	0.585799	0.833436	0.404599	0.56785
Gm28140	0.100902	-0.876202	3.72093	-0.235479	0.813837	NA
Gm37047	0.333556	0.987448	1.58961	0.621189	0.534475	NA
Pantr1	157.941	0.620175	0.162889	3.80735	0.000140464	0.000930777
4930420N18Rik	0	NA	NA	NA	NA	NA
Gm20646	38.8883	0.803995	0.208179	3.86204	0.000112443	0.000771361
Pou3f3	1367.81	0.0694963	0.0902303	0.770211	0.441175	0.600942
Pantr2	14.1556	0.0933531	0.38428	0.24293	0.808059	0.884987
Dalir	16.9452	1.54348	0.381609	4.04465	5.24008e-05	0.00040238
Mrps9	398.945	0.276416	0.0868456	3.18284	0.00145837	0.00684864
Gm23126	0	NA	NA	NA	NA	NA
Gpr45	153.201	-0.109852	0.139474	-0.787619	0.43092	0.591855
Gm24001	0.318203	0.0370769	2.01812	0.018372	0.985342	NA
Tgfbrap1	851.472	0.0543051	0.0571991	0.949406	0.342414	0.505892
Gm28782	1.19875	-2.02226	1.28335	-1.57577	0.115078	NA
8430432A02Rik	7.52637	1.09444	0.483113	2.26538	0.0234892	0.0669783
AI597479	352.882	-0.0355495	0.0828042	-0.42932	0.66769	0.787973
Fhl2	255.116	0.0524965	0.119512	0.439258	0.660475	0.782569
Gm8210	95.3244	-0.164631	0.187836	-0.876461	0.38078	0.54501
Gm29040	0.0489495	0.0370649	3.72495	0.00995046	0.992061	NA
Gm29610	0	NA	NA	NA	NA	NA
Gm29041	0	NA	NA	NA	NA	NA
Nck2	373.324	0.107603	0.0830907	1.295	0.195319	0.339052
Gm37536	17.5906	0.421667	0.366714	1.14985	0.250205	0.404197
Gm38228	18.0399	0.314524	0.389312	0.807897	0.41915	0.581138
1500015O10Rik	35.2278	0.00211586	0.287684	0.00735479	0.994132	0.997129
Gm29155	11.9947	0.580469	0.363808	1.59554	0.110592	0.222044
Gm29157	0.378942	1.00244	1.60316	0.62529	0.531781	NA
Gm29156	12.6916	0.494529	0.349517	1.41489	0.1571	0.288404
Uxs1	508.62	0.0627775	0.0834395	0.752372	0.451827	0.610039
Gm16103	0	NA	NA	NA	NA	NA
Gm19587	1.10189	1.52137	0.921783	1.65047	0.0988468	NA
Gm8241	0	NA	NA	NA	NA	NA
Gm26352	0	NA	NA	NA	NA	NA
Gm24180	0.220092	0.0363487	2.16231	0.0168101	0.986588	NA
Tpp2	1340.11	0.113175	0.0838697	1.34942	0.177203	0.31592
Mettl21c	0.903763	1.21684	1.05177	1.15694	0.247295	NA
Gm15838	0	NA	NA	NA	NA	NA
Gm8251	2.9718	-0.286941	0.587715	-0.488231	0.625386	0.75534
Tex30	39.964	0.0827654	0.23262	0.355796	0.721993	0.827905
Gm29247	0	NA	NA	NA	NA	NA
Kdelc1	74.761	-0.102929	0.135643	-0.758827	0.447956	0.607089
Bivm	338.224	0.0526496	0.0748464	0.703435	0.481784	0.637396
Ercc5	350.207	0.266567	0.0618232	4.31176	1.61963e-05	0.000148128
Mettl21e	0.635327	2.82982	1.23474	2.29184	0.0219149	NA
Gm15833	0.607154	0.81546	1.34853	0.604701	0.545378	NA
Gm5700	0	NA	NA	NA	NA	NA
Gm28893	0	NA	NA	NA	NA	NA
Txn-ps1	3.66761	-0.399899	0.548266	-0.729388	0.465764	0.622578
Gulp1	83.3561	-0.0418706	0.154442	-0.271108	0.786308	0.871387
Gm37626	20.7777	0.236483	0.314239	0.752559	0.451715	0.610038
Gm16102	1.14588	0.893514	1.18824	0.751964	0.452072	NA
4930521E06Rik	0.181655	-1.4052	3.31102	-0.4244	0.671274	NA
Gm38110	3.19164	0.755787	0.617471	1.22401	0.22095	0.369918
Gm3489	0.120926	0.99885	3.72495	0.268152	0.788583	NA
Gm19480	0	NA	NA	NA	NA	NA
Gm3496	0	NA	NA	NA	NA	NA
Gm5268	0	NA	NA	NA	NA	NA
Col3a1	232.768	-1.03927	0.186153	-5.58288	2.36565e-08	5.03365e-07
AC125167.1	0	NA	NA	NA	NA	NA
Col5a2	180.132	-1.14811	0.185507	-6.18903	6.05363e-10	2.0326e-08
Gm38211	9.57996	-1.43402	0.411972	-3.48087	0.000499796	0.0027617
Gm8296	0.0489495	0.0370649	3.72495	0.00995046	0.992061	NA
Gm7063	0.241951	-0.512996	2.11326	-0.242751	0.808199	NA
Gm8304	0	NA	NA	NA	NA	NA
Gm23216	0	NA	NA	NA	NA	NA
Gm23974	0	NA	NA	NA	NA	NA
Gm8307	0.148709	-0.443202	2.86847	-0.154508	0.877209	NA
Gm23984	0	NA	NA	NA	NA	NA
Wdr75	417.746	-0.194889	0.0671179	-2.90368	0.00368801	0.0148651
Gm28906	0	NA	NA	NA	NA	NA
Gm5526	49.1956	-0.279987	0.218704	-1.28021	0.200471	0.345564
Gm5269	0.154939	0.037076	2.8321	0.0130914	0.989555	NA
Gm18303	0.136202	-0.443823	2.94622	-0.150642	0.880258	NA
Slc40a1	53.7349	-0.103336	0.272587	-0.379095	0.704618	0.8162
Gm9496	0	NA	NA	NA	NA	NA
Rpl23a-ps1	0	NA	NA	NA	NA	NA
Gm3852	0.218642	-0.515041	2.17612	-0.236678	0.812906	NA
Stk-ps2	0	NA	NA	NA	NA	NA
Gm18849	0	NA	NA	NA	NA	NA
Dnah7b	166.422	0.178298	0.152654	1.16799	0.242813	0.39569
n-R5s211	0.0441915	0.0370627	3.72495	0.00994986	0.992061	NA
Gm8326	1.17544	1.89624	1.02335	1.85298	0.0638852	NA
Dnah7c	35.292	0.561678	0.244949	2.29304	0.0218459	0.0631287
Slc39a10	1977.95	0.437289	0.116933	3.73964	0.000184286	0.00117535
Gm28151	62.078	0.176825	0.234612	0.75369	0.451035	0.609419
Gm37393	2.12147	1.88415	1.27724	1.47517	0.140167	0.264745
Gm28527	0.84407	2.19057	1.20209	1.82231	0.0684081	NA
Gm28825	0.476041	-1.85376	1.43838	-1.28879	0.197472	NA
Gm28826	0.77429	0.297041	1.01055	0.293939	0.768804	NA
Gm4852	3.57866	0.457958	0.515175	0.888936	0.374038	0.537969
Gm38090	0	NA	NA	NA	NA	NA
Mir6350	0	NA	NA	NA	NA	NA
Gm18117	0.885426	0.193266	1.32846	0.145481	0.884331	NA
Gm37196	1.28756	-1.2954	1.08972	-1.18875	0.234538	NA
Gm8337	21.4998	-0.945637	0.297795	-3.17546	0.001496	0.00699548
Gm22419	0	NA	NA	NA	NA	NA
Gm23829	0	NA	NA	NA	NA	NA
Gm19206	0	NA	NA	NA	NA	NA
Gm5974	0	NA	NA	NA	NA	NA
Gm23240	0	NA	NA	NA	NA	NA
Gm28830	0	NA	NA	NA	NA	NA
Gm8354	0	NA	NA	NA	NA	NA
Gm19124	0	NA	NA	NA	NA	NA
Gm8357	0	NA	NA	NA	NA	NA
Gm22693	0	NA	NA	NA	NA	NA
Gm28740	0	NA	NA	NA	NA	NA
Gm8367	0	NA	NA	NA	NA	NA
C230029F24Rik	0	NA	NA	NA	NA	NA
Gm6757	0	NA	NA	NA	NA	NA
Gm3605	0	NA	NA	NA	NA	NA
Gm28388	0	NA	NA	NA	NA	NA
Gm8384	0	NA	NA	NA	NA	NA
4933411E06Rik	0.0680974	0.0370649	3.72495	0.00995046	0.992061	NA
Gm8391	0	NA	NA	NA	NA	NA
Gm27330	0	NA	NA	NA	NA	NA
Gm29665	0	NA	NA	NA	NA	NA
Gm20118	0	NA	NA	NA	NA	NA
Gm25843	0	NA	NA	NA	NA	NA
Gm28321	0.0926914	-0.908687	3.72456	-0.243972	0.807253	NA
Tmeff2	912.302	-0.0912084	0.0745026	-1.22423	0.220865	0.369804
Gm28322	2.54597	-1.01339	0.873198	-1.16055	0.245825	0.399147
Gm25736	12.0981	-0.22892	0.380992	-0.600851	0.547939	0.694099
Gm28319	0.231621	0.446609	2.51948	0.177263	0.859302	NA
Gm28320	83.0146	0.13247	0.230988	0.573491	0.566313	0.709312
Gm29325	37.7667	0.455397	0.273075	1.66766	0.095383	0.198608
9330175M20Rik	4.58884	-0.150919	0.53953	-0.279723	0.77969	0.867344
Sdpr	92.2653	-0.112039	0.145326	-0.770948	0.440738	0.60068
Gm5253	0.982135	-1.49639	1.1892	-1.25832	0.208278	NA
1700072G22Rik	0.174149	-0.429801	3.35937	-0.127941	0.898196	NA
Nabp1	240.577	-1.03736	0.194355	-5.33742	9.42761e-08	1.67222e-06
Gm17767	3.17861	-0.148528	0.549316	-0.270386	0.786863	0.87165
Gm37535	0.140089	0.03706	3.60566	0.0102783	0.991799	NA
Gm28055	0.781209	-1.35038	1.29822	-1.04018	0.298256	NA
Myo1b	450.2	0.332752	0.131614	2.52824	0.0114635	0.0375264
Gm29453	3.05936	0.499896	0.651915	0.766811	0.443194	0.602851
Gm28323	3.76403	-0.681495	0.630232	-1.08134	0.279547	0.437781
Gm8419	0	NA	NA	NA	NA	NA
Gm27607	0	NA	NA	NA	NA	NA
Gm8420	0.200958	-1.6994	3.22965	-0.526188	0.598758	NA
Stat4	19.2643	-0.133744	0.245071	-0.545736	0.585248	0.724638
Gm28177	2.0007	-0.555811	0.627015	-0.886441	0.37538	0.539532
Gm3940	0.598154	-0.866182	1.35675	-0.638422	0.523199	NA
Stat1	2376.29	-0.174948	0.102558	-1.70585	0.0880367	0.187054
Gm18301	0.0922282	0.0370738	3.72495	0.00995284	0.992059	NA
Gls	3738.86	0.0895334	0.0689218	1.29906	0.193924	0.337164
Gm5975	0.0427169	0.0370627	3.72495	0.00994986	0.992061	NA
Gm23460	0	NA	NA	NA	NA	NA
Nab1	590.331	-0.436088	0.114955	-3.79355	0.000148506	0.000975192
Gm5976	0.0389814	-0.443817	3.72495	-0.119147	0.905159	NA
Rps27a-ps1	3.69441	0.190591	0.660436	0.288584	0.7729	0.862974
Gm553	3.12978	0.866964	0.624697	1.38782	0.165193	0.299445
Gm28178	0.45223	-2.06595	1.29698	-1.59289	0.111184	NA
Gm5527	9.62082	0.0247892	0.369723	0.067048	0.946543	0.969547
Tmem194b	84.559	0.0252423	0.187158	0.134872	0.892713	0.939381
Gm37242	11.1719	0.307153	0.33746	0.91019	0.362722	0.527609
Mfsd6	1706.14	0.147335	0.0789133	1.86705	0.0618942	0.143142
Gm29670	25.5948	0.645176	0.316333	2.03955	0.0413952	0.104844
Gm28650	0.805101	0.0756357	1.17139	0.0645692	0.948517	NA
Inpp1	600.546	0.0819688	0.105354	0.778028	0.436552	0.596902
Hibch	147.583	-0.534644	0.168487	-3.17321	0.00150764	0.00703788
Gm16107	1.22815	1.96007	0.915465	2.14107	0.0322687	NA
1700019D03Rik	237.252	0.0712321	0.0903184	0.788678	0.4303	0.59141
Mstn	4.31457	0.382715	0.471151	0.812299	0.41662	0.578885
Gm24349	0	NA	NA	NA	NA	NA
1700019A02Rik	5.12662	0.0725581	0.578103	0.125511	0.900119	0.943606
Pms1	234.663	0.131078	0.095341	1.37483	0.169184	0.304942
Gm28777	0	NA	NA	NA	NA	NA
Ormdl1	92.3906	-0.392415	0.154935	-2.53277	0.0113166	0.0371507
Gm28778	0.0441915	0.0370627	3.72495	0.00994986	0.992061	NA
Osgepl1	175.819	0.0814613	0.111134	0.732999	0.463559	0.620618
Gm28551	1.27793	0.804054	0.938517	0.856728	0.391595	NA
Gm18800	2.11021	0.312189	0.762415	0.409474	0.682192	0.798734
Asnsd1	39.897	-0.525407	0.183494	-2.86335	0.00419194	0.0165291
Gm28779	0.0971395	-0.443817	3.72495	-0.119147	0.905159	NA
Gm6799	0	NA	NA	NA	NA	NA
Gm6801	0	NA	NA	NA	NA	NA
Dnah7a	93.9631	0.455508	0.173708	2.62227	0.00873465	0.0301626
Gm25240	0.108123	0.517955	3.72495	0.13905	0.88941	NA
Stk17b	400.962	-0.655608	0.142124	-4.61291	3.97063e-06	4.37267e-05
Gm37863	0	NA	NA	NA	NA	NA
Hecw2	1282.19	0.271044	0.0773173	3.50561	0.000455568	0.00254951
Mir7681	0.0680974	0.0370649	3.72495	0.00995046	0.992061	NA
Gm24251	2.00647	1.50144	0.844626	1.77764	0.0754631	0.166108
Gm37633	69.5255	0.69335	0.355763	1.94891	0.0513062	0.123887
Gm25829	0.155865	0.0370747	2.82681	0.0131154	0.989536	NA
Ccdc150	3.34621	1.51403	0.724769	2.08898	0.0367096	0.0956461
Gtf3c3	606.997	0.0624302	0.0657198	0.949946	0.34214	0.505555
Pgap1	1020.25	0.106207	0.0811565	1.30867	0.190646	0.332805
Gm36955	30.1505	0.0843155	0.2642	0.319135	0.749624	0.847239
Gm19637	0.11198	0.0370738	3.72495	0.00995284	0.992059	NA
Ankrd44	326.554	0.0792871	0.0960673	0.825329	0.409185	0.572312
4930444A19Rik	0.47744	0.54582	1.48119	0.3685	0.712501	NA
Gm37370	15.6575	0.824156	0.298116	2.76454	0.00570024	0.0213859
Gm24053	0	NA	NA	NA	NA	NA
A130048G24Rik	23.2717	0.273274	0.322013	0.848643	0.39608	0.559722
Sf3b1	4398.79	0.132895	0.0727038	1.8279	0.0675641	0.152456
E330011M16Rik	2.81243	-0.310211	0.619694	-0.500588	0.616661	0.749171
Coq10b	351.65	-0.288556	0.13204	-2.18537	0.0288616	0.0790001
Gm17971	11.1729	0.750546	0.537707	1.39583	0.162767	0.296098
Hspd1	1608.72	-0.575986	0.102375	-5.62624	1.84179e-08	4.02827e-07
Hspe1	313.264	-0.372416	0.149423	-2.49236	0.0126898	0.0407988
Gm5147	0.483828	1.5176	1.41853	1.06984	0.284692	NA
Gm16581	13.3255	-0.0454434	0.361012	-0.125878	0.899829	0.943543
Mob4	696.088	-0.142509	0.0909736	-1.56648	0.117235	0.232134
Gm6822	0.477893	-0.878128	1.35992	-0.645722	0.518459	NA
Rftn2	338.13	0.279084	0.128595	2.17026	0.0299874	0.0814765
Gm10561	20.7157	0.0524797	0.268788	0.195246	0.8452	0.908856
Mars2	418.016	0.317353	0.113102	2.8059	0.00501757	0.0192355
Boll	0.988925	-0.289691	1.05629	-0.274254	0.78389	NA
Gm8292	51.6744	-0.284134	0.190127	-1.49445	0.135059	0.257311
Gm29138	0	NA	NA	NA	NA	NA
Gm8531	0.0479487	0.0370649	3.72495	0.00995046	0.992061	NA
Plcl1	931.695	0.18752	0.0941078	1.99261	0.046304	0.114274
Gm38056	155.769	0.604249	0.368596	1.63933	0.101146	0.207808
Gm6644	4.85748	-0.131328	0.443204	-0.296316	0.766988	0.8586
Gm37382	65.4084	0.474543	0.267464	1.77424	0.0760242	0.167165
9130227L01Rik	1.67571	-0.0925186	0.897922	-0.103036	0.917934	0.953181
Gm36986	0	NA	NA	NA	NA	NA
1700003I22Rik	0	NA	NA	NA	NA	NA
Gm28900	0.298162	-1.50555	1.69085	-0.890411	0.373245	NA
Gm28240	0	NA	NA	NA	NA	NA
Hsfy2	0	NA	NA	NA	NA	NA
Satb2	608.497	0.610647	0.198312	3.07923	0.00207537	0.00923468
9130024F11Rik	127.585	1.73792	0.242223	7.17485	7.23849e-13	5.29834e-11
Gm4081	9.66177	2.38318	0.626857	3.80179	0.000143654	0.00094758
Gm23943	0	NA	NA	NA	NA	NA
1700126A01Rik	0.0445446	0.517958	3.72495	0.139051	0.88941	NA
BC055402	2.81962	-0.85836	0.653876	-1.31273	0.189275	0.331074
Gm5254	0	NA	NA	NA	NA	NA
4930558J18Rik	2.34453	-0.545186	0.735505	-0.741241	0.458548	0.615894
1700066M21Rik	269.475	0.227737	0.10258	2.22009	0.0264126	0.073538
Tyw5	138.253	-0.0534284	0.0912089	-0.58578	0.558023	0.702908
9430016H08Rik	289.725	0.0894922	0.114494	0.781631	0.434431	0.595071
Gm22371	0	NA	NA	NA	NA	NA
Gm24014	0	NA	NA	NA	NA	NA
Gm8581	0	NA	NA	NA	NA	NA
Gm37373	0.354472	0.517954	3.236	0.16006	0.872834	NA
Gm17929	0.0445446	0.517958	3.72495	0.139051	0.88941	NA
Spats2l	531.735	-0.429232	0.0858584	-4.9993	5.75401e-07	8.10827e-06
Gm17234	0.0848638	0.0377308	3.7249	0.0101293	0.991918	NA
Kctd18	231.887	0.184335	0.125536	1.46838	0.142	0.267403
Sgol2a	34.5287	0.214308	0.269679	0.794679	0.4268	0.58796
Aox1	275.536	-0.470668	0.117794	-3.99569	6.45048e-05	0.000480808
Aox3	36.7731	-0.529925	0.229064	-2.31344	0.0206986	0.0604658
Gm24548	0	NA	NA	NA	NA	NA
Aox4	64.4352	-0.107178	0.227374	-0.471373	0.637375	0.764085
Gm15759	0.15101	0.517966	3.5276	0.146833	0.883264	NA
Aox2	2.73221	-0.404786	0.709369	-0.570629	0.568251	0.71078
Gm37607	38.3869	-0.179635	0.267116	-0.672497	0.501267	0.65403
Bzw1	2353.56	-0.1496	0.0945034	-1.58302	0.113418	0.226495
Clk1	1464.94	0.118608	0.0888472	1.33497	0.181886	0.322111
Ppil3	142.411	-0.104682	0.0958457	-1.0922	0.274746	0.431986
Nif3l1	211.552	-0.049135	0.0914971	-0.537011	0.59126	0.729064
Orc2	434.414	-0.114666	0.0939017	-1.22113	0.222038	0.371371
Gm23966	4.59524	0.914918	0.636243	1.438	0.150434	0.279261
Gm15834	26.0103	-0.177955	0.258417	-0.688636	0.491052	0.644995
Fam126b	3027.1	-0.157545	0.0860292	-1.83129	0.0670568	0.151691
Ndufb3	313.284	0.167865	0.11177	1.50188	0.133129	0.254516
Gm29389	0	NA	NA	NA	NA	NA
Gm18802	0	NA	NA	NA	NA	NA
Gm10068	3.8142	-0.32103	0.51748	-0.620371	0.535014	0.683378
Als2cr12	0.590978	-1.35191	1.16913	-1.15635	0.24754	NA
Gm20257	14.7509	-0.129231	0.339129	-0.381066	0.703154	0.814805
Gm28803	0	NA	NA	NA	NA	NA
Cflar	951.496	-0.7899	0.128837	-6.13098	8.73408e-10	2.79173e-08
Gm3841	0	NA	NA	NA	NA	NA
Casp8	157.917	-1.37139	0.201137	-6.81821	9.2185e-12	5.19049e-10
Gm37760	18.5956	-0.690155	0.315482	-2.18762	0.028697	0.078642
Gm28802	1.04613	-2.39407	1.07966	-2.21743	0.0265935	NA
Trak2	2825.78	-0.00726144	0.0698382	-0.103975	0.917189	0.952815
Stradb	332.096	0.0709901	0.144523	0.491203	0.623283	0.75417
Gm33589	0.118371	0.0370738	3.72495	0.00995284	0.992059	NA
Gm29018	0.225498	-0.882933	2.12835	-0.414844	0.678256	NA
Als2cr11	0.178693	0.0370753	2.7075	0.0136936	0.989074	NA
Gm25502	0	NA	NA	NA	NA	NA
Tmem237	159.7	0.0415611	0.106941	0.388637	0.697545	0.810911
G730003C15Rik	13.6928	-0.155947	0.306567	-0.508688	0.610971	0.744854
Mpp4	26.5079	-0.0131042	0.274301	-0.0477731	0.961897	0.979153
Gm29017	0.0601745	0.517958	3.72495	0.139051	0.88941	NA
Gm19125	0	NA	NA	NA	NA	NA
Als2	1234.12	-0.000436342	0.107682	-0.00405214	0.996767	0.998495
Cdk15	4.87155	-1.22305	0.573408	-2.13296	0.0329282	0.0877405
Gm29016	0	NA	NA	NA	NA	NA
Gm37737	0.176324	0.0370715	2.76479	0.0134084	0.989302	NA
Fzd7	304.579	-0.466167	0.155357	-3.00062	0.00269427	0.0115171
Gm26813	0.0441915	0.0370627	3.72495	0.00994986	0.992061	NA
Gm973	103.014	0.20646	0.154252	1.33846	0.180748	0.320653
Gm28411	0.118371	0.0370738	3.72495	0.00995284	0.992059	NA
1700122D07Rik	0.136121	-0.876404	3.59568	-0.243738	0.807434	NA
Sumo1	630.961	0.0591477	0.128113	0.461684	0.644308	0.769853
Gm24545	0.226676	0.517974	2.1438	0.241615	0.809078	NA
D430013B06Rik	32.2476	0.524503	0.308164	1.70202	0.0887511	0.188189
Gm29596	1.33134	-0.20482	0.990388	-0.206808	0.83616	NA
Nop58	820.004	0.00940242	0.10629	0.0884604	0.929511	0.959575
Snord70	4.64416	0.707061	0.491839	1.43759	0.150551	0.279431
Gm26293	0	NA	NA	NA	NA	NA
Gm26287	2.81497	1.08546	0.64865	1.67341	0.0942473	0.19684
Snord11	1.30485	-0.548602	1.00508	-0.545827	0.585185	NA
Bmpr2	5482.69	0.117171	0.0559685	2.09352	0.0363029	0.0947778
Gm38125	29.6551	-0.00146229	0.268268	-0.00545084	0.995651	0.997695
Gm37977	0.185144	0.0370651	3.30508	0.0112146	0.991052	NA
Fam117b	1173.74	0.270997	0.0698574	3.87929	0.000104764	0.000727087
Gm37531	63.7421	0.59848	0.278422	2.14954	0.0315918	0.0849129
Gm18829	0	NA	NA	NA	NA	NA
Ica1l	384.562	0.528857	0.0782009	6.76279	1.35357e-11	7.30297e-10
Wdr12	444.949	-0.0992195	0.0779731	-1.27248	0.203201	0.348956
Carf	373.711	0.552348	0.106586	5.1822	2.19282e-07	3.50707e-06
Gm15464	5.59676	0.505367	0.475306	1.06325	0.28767	0.446743
Nbeal1	1755.71	-0.229866	0.083659	-2.74766	0.00600225	0.022298
Gm29332	0	NA	NA	NA	NA	NA
Cyp20a1	130.178	-0.54068	0.1552	-3.48376	0.000494421	0.00273545
6030460B20Rik	3.02579	0.170877	0.636207	0.268587	0.788248	0.87226
Abi2	3457.46	0.507059	0.0761407	6.6595	2.74752e-11	1.35579e-09
Raph1	1729.28	0.050756	0.104768	0.484461	0.628059	0.756655
Gm11575	9.51855	0.513749	0.396154	1.29684	0.194686	0.338113
Gm11576	0.448284	-0.443685	1.47678	-0.30044	0.763841	NA
Gm11578	18.195	0.167874	0.422077	0.397734	0.690826	0.805275
Gm38388	0.262257	0.517975	2.05509	0.252045	0.801006	NA
Gm23762	0	NA	NA	NA	NA	NA
Gm11577	0	NA	NA	NA	NA	NA
Eif4a-ps4	428.615	-0.48988	0.11544	-4.2436	2.19966e-05	0.000193287
Cd28	53.3245	-0.585696	0.229604	-2.5509	0.0107445	0.0357051
Gm11579	0.0853271	-0.905415	3.7235	-0.243162	0.80788	NA
2310016D23Rik	0.25642	-0.900572	2.45047	-0.36751	0.713239	NA
Gm37198	0.546046	-1.68158	1.29453	-1.29898	0.19395	NA
Gm11609	0.0660509	-0.443819	3.72495	-0.119148	0.905158	NA
Gm11581	0.146451	-0.443821	2.88236	-0.153978	0.877627	NA
Gm38137	1.15524	0.556295	1.13772	0.488954	0.624874	NA
Ctla4	27.9636	-0.194168	0.381982	-0.508317	0.611231	0.744964
Rpl18-ps1	12.0412	0.0106332	0.354316	0.0300104	0.976059	0.987683
Gm11582	0.0489495	0.0370649	3.72495	0.00995046	0.992061	NA
Icos	90.9936	-1.18821	0.481091	-2.46983	0.0135179	0.0428339
Gm37039	2.67982	-1.13058	0.771156	-1.46609	0.142624	0.26821
Rpl17-ps1	1.01048	0.147324	1.03636	0.142156	0.886957	NA
Gm11590	0	NA	NA	NA	NA	NA
Gm11591	0	NA	NA	NA	NA	NA
Gm28083	0	NA	NA	NA	NA	NA
Gm11587	0.127971	-0.955897	3.68553	-0.259365	0.795354	NA
9530026F06Rik	0	NA	NA	NA	NA	NA
Gm11588	0	NA	NA	NA	NA	NA
Gm25839	0	NA	NA	NA	NA	NA
Gm28449	0.111474	-0.955981	3.72285	-0.256788	0.797343	NA
Gm36943	0	NA	NA	NA	NA	NA
Gm28094	0.0463457	-0.443819	3.72495	-0.119148	0.905158	NA
4930587A21Rik	0	NA	NA	NA	NA	NA
Pard3b	166.061	-0.23004	0.131463	-1.74984	0.080146	0.174164
Gm37205	11.988	-0.198144	0.34036	-0.582161	0.560458	0.704874
Gm38012	7.81628	-0.208625	0.407704	-0.511706	0.608857	0.742937
Gm38278	3.41197	-1.2816	0.643169	-1.99264	0.0463011	0.114274
Pard3bos1	0	NA	NA	NA	NA	NA
Gm38075	5.59549	-0.599179	0.458396	-1.30712	0.191172	0.333461
Gm29640	0	NA	NA	NA	NA	NA
Gm29641	0.0441915	0.0370627	3.72495	0.00994986	0.992061	NA
Pard3bos2	0.453588	-1.25086	1.35577	-0.922617	0.356207	NA
Gm38351	3.15425	0.859902	0.750791	1.14533	0.252073	0.406341
Pard3bos3	0.304629	-0.126643	2.01039	-0.0629942	0.949771	NA
Gm29084	2.91834	-0.745821	0.682573	-1.09266	0.274543	0.431793
Gm11600	0	NA	NA	NA	NA	NA
Gm11599	0.770699	0.950842	1.18804	0.800347	0.42351	NA
Nrp2	974.591	-0.452948	0.0906416	-4.99713	5.81904e-07	8.16488e-06
Gm29083	5.84096	0.0274233	0.435129	0.0630234	0.949748	0.971877
Gm37121	13.6458	0.40151	0.398563	1.00739	0.313746	0.475633
Gm4208	0.515887	-0.86433	1.42804	-0.605255	0.54501	NA
Ino80d	1352.8	-0.0283068	0.0662134	-0.427508	0.669009	0.788958
AL645685.1	0	NA	NA	NA	NA	NA
Gm24942	0	NA	NA	NA	NA	NA
Rps13-ps7	0	NA	NA	NA	NA	NA
Rps27-ps1	0	NA	NA	NA	NA	NA
Ino80dos	70.099	0.19652	0.146164	1.34451	0.178782	0.318065
Gm20342	231.087	0.180686	0.229852	0.786099	0.43181	0.592669
Ndufs1	1507.18	0.176198	0.0536546	3.28393	0.00102371	0.00507669
Gm24557	0.222112	1.70557	3.11289	0.547906	0.583756	NA
Eef1b2	871.836	-0.234095	0.133305	-1.75608	0.0790743	0.172415
Gm27390	0	NA	NA	NA	NA	NA
Gm26457	0.157314	0.037075	3.43517	0.0107928	0.991389	NA
snoZ196	0	NA	NA	NA	NA	NA
Snora41	4.15674	-0.48172	0.513962	-0.937269	0.34862	0.512544
Gpr1	4.89974	0.181755	0.501556	0.362382	0.717067	0.824315
Gm27512	0.049553	-0.443819	3.72495	-0.119148	0.905158	NA
Platr12	0.049553	-0.443819	3.72495	-0.119148	0.905158	NA
1700039I01Rik	0.0978991	0.0370627	3.72495	0.00994986	0.992061	NA
Gm11608	0.112029	0.0370605	3.72495	0.00994926	0.992062	NA
Gm24513	0.109124	0.517955	3.72495	0.13905	0.88941	NA
Zdbf2	969.986	-0.017852	0.152707	-0.116904	0.906936	0.94736
Gm23448	0.180187	0.998862	2.70035	0.3699	0.711457	NA
Gm11606	0	NA	NA	NA	NA	NA
Gm11605	3.58198	0.0365766	0.528747	0.0691761	0.944849	0.968866
Adam23	3251.81	0.510921	0.0594729	8.59081	8.63582e-18	2.07748e-15
Gm22281	0	NA	NA	NA	NA	NA
Dytn	1.02948	0.5131	1.01033	0.507855	0.611555	NA
Gm12748	0	NA	NA	NA	NA	NA
Mdh1b	8.40807	0.189629	0.392663	0.482931	0.629145	0.757547
Fastkd2	291.204	-0.283232	0.127162	-2.22733	0.0259252	0.0725672
4933402D24Rik	1.54879	-0.126457	0.782389	-0.161629	0.871598	NA
Gm13751	0.449839	-1.7894	1.47955	-1.20942	0.226501	NA
Gm13754	0.86319	2.24602	1.22165	1.83852	0.0659861	NA
Gm13749	1.95887	0.585952	0.99402	0.589477	0.555541	0.700902
Klf7	1205.65	0.0651424	0.103358	0.63026	0.528525	0.678126
Gm26649	0.52188	-0.927669	1.44279	-0.642969	0.520244	NA
Mir6899	0.842389	0.332313	1.16788	0.284544	0.775993	NA
Gm13748	0.622058	-0.584109	1.42678	-0.409391	0.682253	NA
Gm13750	1.2357	-0.359268	0.894402	-0.401685	0.687916	NA
Gm28981	0.770914	-1.22599	1.25438	-0.977365	0.328388	NA
Gm25748	0	NA	NA	NA	NA	NA
Gm28980	0	NA	NA	NA	NA	NA
Creb1	1118.91	-0.169863	0.0854342	-1.98823	0.0467865	0.115113
Mettl21a	95.4611	-0.0359779	0.14367	-0.25042	0.802263	0.880888
Gm28982	1.62444	-0.585324	0.808271	-0.724168	0.468963	NA
Gm29152	0	NA	NA	NA	NA	NA
2810408I11Rik	4.24223	-1.22263	0.495594	-2.46701	0.0136248	0.0431231
Ccnyl1	180.76	-0.357895	0.135396	-2.64331	0.00820988	0.0286666
Fzd5	105.831	-0.085854	0.185443	-0.462967	0.643388	0.768937
Gm38058	2.18143	0.673071	0.701055	0.960083	0.337013	0.500032
Plekhm3	907.464	-0.141782	0.0579865	-2.44508	0.014482	0.0453459
Rpl31-ps24	0	NA	NA	NA	NA	NA
Rpl10a-ps1	39.8485	-0.189792	0.194773	-0.974426	0.329845	0.492266
Gm24788	0	NA	NA	NA	NA	NA
Akr1cl	0.229212	1.46144	2.53614	0.576247	0.564448	NA
Gm8550	0	NA	NA	NA	NA	NA
Cryge	0	NA	NA	NA	NA	NA
Crygd	0	NA	NA	NA	NA	NA
Crygc	0	NA	NA	NA	NA	NA
Crygb	0.150086	1.0275	3.72301	0.275985	0.78256	NA
Gm7329	4.40841	-0.297726	0.479931	-0.620353	0.535026	0.683378
Cryga	0.973585	2.4891	1.2516	1.98873	0.0467306	NA
Gm28845	0.236544	1.56816	2.54189	0.616929	0.537281	NA
D630023F18Rik	33.2903	0.740038	0.200667	3.68788	0.000226126	0.00140272
Idh1	461.68	-0.00248937	0.127116	-0.0195834	0.984376	0.992101
Pikfyve	2046.79	0.00729286	0.0710975	0.102575	0.9183	0.953425
Pth2r	15.6352	-0.445167	0.342463	-1.2999	0.193636	0.336716
Gm28927	0	NA	NA	NA	NA	NA
Gm28926	0	NA	NA	NA	NA	NA
Gm28925	0	NA	NA	NA	NA	NA
Gm28923	0	NA	NA	NA	NA	NA
Gm28922	0	NA	NA	NA	NA	NA
Gm28728	0	NA	NA	NA	NA	NA
Gm5255	0	NA	NA	NA	NA	NA
Gm8805	0	NA	NA	NA	NA	NA
Crygf	0	NA	NA	NA	NA	NA
Gm8809	0	NA	NA	NA	NA	NA
Gm15659	0	NA	NA	NA	NA	NA
Gm8812	0	NA	NA	NA	NA	NA
Map2	21973.5	0.435826	0.0964779	4.51737	6.26127e-06	6.50077e-05
Gm24729	8.15037	0.84357	0.481493	1.75199	0.0797757	0.173488
Gm10558	1.10685	-0.125328	0.986593	-0.127031	0.898916	NA
Gm25411	10.7426	0.310823	0.367087	0.846728	0.397147	0.560868
Unc80	7728.08	0.59816	0.0660564	9.0553	1.36198e-19	5.34067e-17
Gm37181	0.701669	1.36705	1.4479	0.944157	0.345089	NA
Rpe	507.54	-0.30627	0.0833451	-3.67472	0.000238111	0.00146997
Kansl1l	470.469	-0.051154	0.0818348	-0.625088	0.531913	0.681026
Gm37570	61.3256	0.395903	0.248729	1.5917	0.111451	0.223319
Gm38387	64.0051	0.614685	0.195218	3.14871	0.00163995	0.00753698
Gm38162	96.7556	0.286255	0.190445	1.50308	0.132817	0.254031
Gm15789	30.5591	0.377542	0.214942	1.75649	0.079005	0.172292
6820402A03Rik	78.6848	0.427287	0.188801	2.26316	0.0236257	0.067254
Gm37285	31.0231	0.0518581	0.229494	0.225967	0.821227	0.893668
Gm37755	15.7917	0.088398	0.345619	0.255767	0.798131	0.878127
Gm38218	8.5406	0.509542	0.343456	1.48357	0.137922	0.261562
Acadl	460.966	-0.473359	0.126311	-3.74757	0.000178559	0.00114328
Gm15793	6.43536	-0.473926	0.370609	-1.27878	0.200976	0.346179
Gm27934	0.0750432	0.517958	3.72495	0.139051	0.88941	NA
Gm25832	0.120926	0.99885	3.72495	0.268152	0.788583	NA
Myl1	8.24828	1.19732	0.399929	2.99384	0.00275495	0.0117231
Rpl31-ps14	4.92043	-0.151992	0.474169	-0.320544	0.748556	0.846598
Gm15826	0.731126	1.93634	1.36779	1.41567	0.156873	NA
Lancl1	1237.02	0.514945	0.0479307	10.7435	6.35588e-27	1.55076e-23
Cps1	8.33299	0.935224	0.36361	2.57205	0.0101098	0.0339606
Gm15668	0.0885344	-0.905415	3.7235	-0.243162	0.80788	NA
Gm26342	0	NA	NA	NA	NA	NA
Kif22-ps	0	NA	NA	NA	NA	NA
Gm22548	0	NA	NA	NA	NA	NA
Gm15669	0	NA	NA	NA	NA	NA
Gm37957	0	NA	NA	NA	NA	NA
Gm23189	0	NA	NA	NA	NA	NA
Gm15671	0	NA	NA	NA	NA	NA
Erbb4	1732.33	0.661406	0.0670063	9.87081	5.57132e-23	4.69676e-20
Gm37100	8.45135	0.70376	0.424698	1.65708	0.0975028	0.201987
Gm15670	8.64848	1.17119	0.483536	2.42213	0.0154299	0.047769
Gm25542	1.04137	1.60175	1.09509	1.46266	0.14356	NA
Gm19335	10.4777	0.077463	0.392769	0.197223	0.843653	0.907771
Gm37735	8.96774	0.0616832	0.38787	0.159031	0.873645	0.927759
Gm37769	40.9568	0.229647	0.239229	0.959949	0.337081	0.500099
Gm37061	10.9785	0.547571	0.467714	1.17074	0.241703	0.394472
Gm16076	36.2756	0.290853	0.28301	1.02771	0.304085	0.464729
Gm8840	0	NA	NA	NA	NA	NA
Pced1c-ps	0	NA	NA	NA	NA	NA
Gm28497	0.0479487	0.0370649	3.72495	0.00995046	0.992061	NA
Gm29113	9.64447	0.812915	0.336836	2.41338	0.0158052	0.0487728
Gm29114	0	NA	NA	NA	NA	NA
Ikzf2	269.829	-0.201351	0.105804	-1.90305	0.0570339	0.134091
Gm29112	12.5754	-0.879731	0.364763	-2.41179	0.0158745	0.0489246
Gm28112	19.2339	0.0687119	0.313171	0.219407	0.826333	0.896426
Gm37930	0.0441915	0.0370627	3.72495	0.00994986	0.992061	NA
Spag16	19.5448	0.0891008	0.241211	0.36939	0.711837	0.820537
Gm22665	0	NA	NA	NA	NA	NA
Gm23879	0	NA	NA	NA	NA	NA
Gm28580	0	NA	NA	NA	NA	NA
Gm38272	0.0427169	0.0370627	3.72495	0.00994986	0.992061	NA
Gm37456	0.272865	2.11637	2.40869	0.878638	0.379598	NA
Gm23422	0	NA	NA	NA	NA	NA
Vwc2l	194.859	0.186821	0.093842	1.9908	0.0465027	0.114582
Bard1	62.0548	-0.426717	0.212822	-2.00504	0.0449588	0.111692
Gm16236	1.00265	-0.91901	1.07688	-0.853401	0.393437	NA
Gm8870	0	NA	NA	NA	NA	NA
Abca12	5.34275	0.707016	0.546703	1.29324	0.195929	0.339763
Gm6947	0	NA	NA	NA	NA	NA
Atic	353.597	-0.569856	0.110463	-5.15877	2.48571e-07	3.91001e-06
Fn1	1063.53	-1.02366	0.224426	-4.56125	5.08495e-06	5.39944e-05
Apol7d	1.07675	-1.40535	1.09117	-1.28794	0.197769	NA
Gm5829	1.23307	-0.234227	0.832026	-0.281514	0.778316	NA
Gm5256	3.46276	-0.202172	0.563479	-0.358792	0.719751	0.826239
Gm37217	0	NA	NA	NA	NA	NA
Gm8883	0	NA	NA	NA	NA	NA
Gm28818	0.213332	0.476297	2.16769	0.219726	0.826085	NA
4933417E11Rik	0.198106	-0.443824	2.64578	-0.167748	0.866782	NA
4930556G22Rik	0	NA	NA	NA	NA	NA
Gm5528	0	NA	NA	NA	NA	NA
Gm8885	0.13121	-0.409993	2.9725	-0.137929	0.890297	NA
Gm4319	0.520182	-0.00446856	1.29112	-0.003461	0.997239	NA
Mreg	141.653	-0.130898	0.133165	-0.982976	0.325619	0.487782
Gm25360	67.275	-0.819806	0.214505	-3.82186	0.00013245	0.000885918
D230017M19Rik	46.2112	0.390233	0.171924	2.2698	0.0232198	0.0663305
Gm23472	572.945	0.734843	0.804476	0.913442	0.36101	0.525708
Gm24497	54.974	0.505998	0.374498	1.35114	0.176652	0.315093
Gm25939	1027.21	-0.245537	0.171843	-1.42884	0.15305	0.283088
Pecr	29.323	0.505772	0.201421	2.51102	0.0120382	0.0390585
Tmem169	181.798	0.22174	0.11472	1.93289	0.0532499	0.127196
Xrcc5	253.262	-0.144639	0.078968	-1.83162	0.067008	0.151635
2023-03-04	295.824	0.0139283	0.126262	0.110313	0.912161	0.950332
Gm15843	0.209262	0.03479	2.6157	0.0133005	0.989388	NA
Smarcal1	689.828	0.102522	0.055659	1.84197	0.0654801	0.149216
Ankar	0.2512	-0.993105	2.09048	-0.475061	0.634743	NA
Rpl37a	999.469	-0.0689161	0.127301	-0.541364	0.588257	0.726929
Igfbp2	490.861	-0.606711	0.190702	-3.18147	0.00146529	0.00687823
Igfbp5	3859.55	0.435377	0.140175	3.10596	0.00189663	0.00855374
1700027A15Rik	1.14713	-2.33744	1.08177	-2.16075	0.0307144	NA
Tnp1	0	NA	NA	NA	NA	NA
Gm38106	0	NA	NA	NA	NA	NA
Gm29185	0.0445446	0.517958	3.72495	0.139051	0.88941	NA
Gm29184	0	NA	NA	NA	NA	NA
Pinc	0.24325	0.51797	2.55783	0.202503	0.839523	NA
Gm27315	0	NA	NA	NA	NA	NA
D530049I02Rik	0	NA	NA	NA	NA	NA
Gm9553	0.0463457	-0.443819	3.72495	-0.119148	0.905158	NA
C530043A13Rik	1.12921	-1.68582	0.952908	-1.76914	0.076871	NA
Gm29186	0	NA	NA	NA	NA	NA
6030407O03Rik	6.07102	0.400228	0.474244	0.84393	0.398709	0.562302
Gm29183	1.41158	0.722188	1.07861	0.669555	0.503141	NA
Gm25329	0	NA	NA	NA	NA	NA
Mir6351	0.439338	1.42166	1.47326	0.964977	0.334556	NA
Tns1	929.068	0.0304025	0.115815	0.262509	0.792929	0.875103
Rufy4	2.52857	-1.90546	0.7095	-2.68564	0.00723914	0.025928
Cxcr2	2.62864	-0.335384	0.554564	-0.60477	0.545332	0.691793
Cxcr1	0.182829	-1.3287	2.25383	-0.589529	0.555506	NA
Mir1928	0	NA	NA	NA	NA	NA
Gm25524	0	NA	NA	NA	NA	NA
Arpc2	1724.33	-0.198782	0.0856437	-2.32103	0.0202853	0.0594402
Gpbar1	0.083526	0.0370738	3.72495	0.00995284	0.992059	NA
Aamp	1126.6	-0.0512925	0.0816287	-0.628363	0.529766	0.679069
Gm28364	0.299075	-1.62406	1.72316	-0.942487	0.345944	NA
Pnkd	1381.96	0.358541	0.0923378	3.88293	0.000103204	0.000718307
Gm37503	2.04875	0.535738	0.721601	0.742429	0.457827	0.615227
Tmbim1	824.4	-0.841153	0.152072	-5.53128	3.17905e-08	6.58573e-07
Gm29358	41.1039	0.648304	0.348737	1.85901	0.063026	0.145042
Gm37931	25.4568	1.047	0.459548	2.27834	0.0227065	0.0651952
Catip	16.4701	-0.408612	0.263138	-1.55285	0.12046	0.236789
Slc11a1	156.109	-1.04603	0.209239	-4.99921	5.75654e-07	8.10827e-06
Ctdsp1	480.904	-0.364241	0.120744	-3.01664	0.00255597	0.0110076
Mir26b	0.460912	0.0252556	1.4444	0.0174851	0.98605	NA
Vil1	4.67109	-0.766226	0.465824	-1.64488	0.0999939	0.20599
Usp37	682.565	-0.195751	0.0729875	-2.68199	0.00731867	0.0261701
Gm37733	34.2297	0.0118881	0.300689	0.0395362	0.968463	0.983194
Rqcd1	401.559	-0.335263	0.0636148	-5.2702	1.36273e-07	2.3179e-06
Plcd4	276.691	-0.347429	0.0940981	-3.6922	0.000222325	0.00138184
Zfp142	808.271	-0.120063	0.0812159	-1.47832	0.139321	0.263578
Gm25035	2.10082	1.05499	0.753078	1.4009	0.161244	0.29396
Bcs1l	123.234	-0.198184	0.130487	-1.5188	0.128812	0.24871
Rnf25	329.114	-0.126581	0.0929083	-1.36243	0.173061	0.310161
Stk36	70.9335	-0.732432	0.172282	-4.25137	2.1247e-05	0.000187374
Ttll4	457.847	-0.131897	0.111603	-1.18184	0.237267	0.389166
Cyp27a1	60.6301	-0.11085	0.17061	-0.649731	0.515866	0.667015
Prkag3	1.19655	-2.21562	1.01962	-2.17299	0.0297807	NA
Gm27507	0	NA	NA	NA	NA	NA
Wnt6	20.8821	0.235939	0.316397	0.745705	0.455846	0.613795
Gm29539	0.0816983	-0.443821	3.72495	-0.119148	0.905158	NA
Wnt10a	51.8832	-0.447563	0.239314	-1.87019	0.061457	0.142386
Gm16582	1.05831	-1.04419	1.21315	-0.860726	0.389389	NA
Cdk5r2	2117.93	0.597883	0.114336	5.22918	1.70264e-07	2.81962e-06
Fev	2.24359	-1.1051	0.944988	-1.16943	0.242231	0.394976
Cryba2	3.57891	-2.58582	0.71882	-3.59732	0.000321515	0.00189796
Mir375	0	NA	NA	NA	NA	NA
Ccdc108	54.3852	0.538451	0.194989	2.76144	0.0057547	0.0215534
Gm15841	0.0489495	0.0370649	3.72495	0.00995046	0.992061	NA
Ihh	2.70016	-0.369079	0.671518	-0.54962	0.58258	0.722517
Gm37744	0.0445446	0.517958	3.72495	0.139051	0.88941	NA
Nhej1	18.6074	-0.00204567	0.271017	-0.00754811	0.993978	0.997117
Slc23a3	6.00431	-0.923517	0.484102	-1.90769	0.0564313	0.132987
Cnppd1	349.025	-0.318397	0.0948184	-3.35796	0.000785188	0.00406037
Fam134a	1705.41	0.0642728	0.048857	1.31553	0.188332	0.329848
Zfand2b	100.112	-0.0574729	0.140319	-0.409589	0.682107	0.798677
Abcb6	14.0995	0.688872	0.327981	2.10034	0.0356991	0.0934793
Gm29253	0.323845	-0.506666	2.03498	-0.248978	0.803378	NA
Atg9a	756.656	0.336754	0.0572028	5.88701	3.93237e-09	1.03662e-07
Ankzf1	160.444	0.0902633	0.148135	0.609333	0.542304	0.689466
Glb1l	98.7644	-0.0430913	0.130045	-0.331358	0.740374	0.840635
Gm27943	0	NA	NA	NA	NA	NA
Stk16	338.277	-0.320276	0.0681257	-4.70126	2.58565e-06	2.99463e-05
Tuba4a	2899.87	0.499114	0.0713804	6.9923	2.70409e-12	1.74645e-10
A630095N17Rik	0.826064	-0.871718	1.09556	-0.795686	0.426215	NA
Dnajb2	784.351	-0.316333	0.0820873	-3.85362	0.000116385	0.000795178
Ptprn	4437.84	-0.0764679	0.0695304	-1.09978	0.271429	0.428059
Gm28294	1.00704	1.55823	1.12128	1.3897	0.164621	NA
Resp18	711.809	-0.0578268	0.154233	-0.37493	0.707712	0.817787
Gm28902	0.705697	-2.10239	1.26473	-1.66232	0.0964483	NA
Dnpep	296.938	-0.228205	0.111303	-2.0503	0.0403353	0.102669
Des	14.8784	-1.06044	0.276645	-3.83323	0.000126472	0.000851642
Gm15179	4.05261	-0.120304	0.5802	-0.207349	0.835737	0.902244
Speg	1539.14	0.447356	0.141999	3.15041	0.00163039	0.00750402
Gm15178	0	NA	NA	NA	NA	NA
Gmppa	265.893	-0.264339	0.0838915	-3.15096	0.00162737	0.00749239
Asic4	155.51	0.578859	0.137705	4.20363	2.62673e-05	0.000223453
Gm37264	4.26986	-0.144827	0.491418	-0.294712	0.768214	0.859628
Chpf	816.634	-0.0948718	0.087595	-1.08307	0.278776	0.436917
Obsl1	195.567	-0.157921	0.0948268	-1.66536	0.0958403	0.199425
Tmem198	376.017	-0.310781	0.129309	-2.40339	0.0162437	0.0498387
Inha	132.623	0.732405	0.188108	3.89354	9.87912e-05	0.000691318
Gm15181	0	NA	NA	NA	NA	NA
Stk11ip	336.243	0.00559372	0.0823316	0.0679414	0.945832	0.969271
Gm15183	0.114	-0.443821	3.72495	-0.119148	0.905158	NA
Slc4a3	1347.38	0.507734	0.0834462	6.08457	1.16806e-09	3.60243e-08
Gm15180	0.245985	0.197082	2.4865	0.0792609	0.936825	NA
Gm15182	0.115604	-0.935505	3.72419	-0.251197	0.801662	NA
Gm5257	0.104638	-0.443821	3.72495	-0.119148	0.905158	NA
Gm29065	0	NA	NA	NA	NA	NA
Gm29068	0	NA	NA	NA	NA	NA
Gm29069	0.135858	0.0370658	2.949	0.012569	0.989972	NA
Gm17751	4.19473	0.00711334	0.472551	0.0150531	0.98799	0.993639
Mir6343	0	NA	NA	NA	NA	NA
Gm816	0.297787	0.517974	1.61698	0.320333	0.748716	NA
Gm38265	0	NA	NA	NA	NA	NA
Gm25974	0	NA	NA	NA	NA	NA
Epha4	2103.01	1.11063	0.129019	8.60826	7.4177e-18	1.87224e-15
Mir6352	3.04558	1.4115	0.819916	1.72151	0.0851579	0.182186
Gm28386	2.14686	1.79995	0.864036	2.08319	0.037234	0.0966913
Gm28385	0.301968	0.0370483	3.72495	0.00994601	0.992064	NA
Gm26263	0	NA	NA	NA	NA	NA
Gm28387	0.0445446	0.517958	3.72495	0.139051	0.88941	NA
Pax3	26.9579	-0.258078	0.231938	-1.1127	0.265837	0.421999
Sgpp2	367.806	-0.119022	0.111236	-1.07	0.284618	0.443415
Gm28410	0.413628	2.5069	1.43106	1.75178	0.0798112	NA
Gm37884	3.00627	0.313728	0.702262	0.446739	0.655064	0.778121
Farsb	522.336	-0.269791	0.0815946	-3.30648	0.000944771	0.00475068
Gm28995	0	NA	NA	NA	NA	NA
4833412K13Rik	33.1227	0.38692	0.27983	1.38269	0.166758	0.30161
BC035947	16.4961	-0.147412	0.31186	-0.472687	0.636437	0.763403
Mogat1	1.45507	0.611708	0.914541	0.668869	0.503579	NA
5730419F03Rik	0.372487	-1.96657	1.70329	-1.15457	0.248265	NA
Gm29611	0	NA	NA	NA	NA	NA
Acsl3	1660.96	0.201247	0.0778168	2.58616	0.00970515	0.0328292
Utp14b	706.554	-0.0808765	0.0895497	-0.903146	0.366448	0.531307
Gm6159	2.77826	-0.702581	0.603921	-1.16337	0.244681	0.397731
Gm29536	0.417936	-1.27467	1.68911	-0.754641	0.450465	NA
Kcne4	23.8948	-0.193819	0.283777	-0.682997	0.494609	0.647922
Gm29187	0.218131	0.539436	2.17056	0.248524	0.803729	NA
Gm5830	3.38414	-0.0728637	0.57815	-0.126029	0.899709	0.943494
Scg2	2880.68	-0.519668	0.146287	-3.5524	0.00038174	0.00219555
Gm19027	0.0619206	-0.443817	3.72495	-0.119147	0.905159	NA
Gm24160	0	NA	NA	NA	NA	NA
Ap1s3	62.2614	-0.289425	0.190238	-1.52139	0.128163	0.247784
Gm37886	2.69541	0.511345	0.706006	0.724278	0.468895	0.625241
Wdfy1	946.037	-0.429429	0.0646791	-6.63938	3.14999e-11	1.54055e-09
Gm10555	0.378505	-1.8375	1.59659	-1.15089	0.249777	NA
Mrpl44	178.437	-0.133688	0.0930791	-1.43629	0.150921	0.279999
Serpine2	1567.91	-0.120834	0.124503	-0.970528	0.331783	0.494209
Gm5529	18.2611	-0.0628978	0.26754	-0.235097	0.814134	0.889261
Gm28071	2.94488	0.158084	0.646737	0.244434	0.806895	0.884206
Gm28058	0	NA	NA	NA	NA	NA
Gm23934	0.310679	-0.409103	1.6094	-0.254196	0.799344	NA
Gm38339	0.45687	-1.60528	3.38681	-0.47398	0.635514	NA
9830004L10Rik	0	NA	NA	NA	NA	NA
Fam124b	3.25886	-1.63028	0.553935	-2.94308	0.00324961	0.0134258
2310015K22Rik	0	NA	NA	NA	NA	NA
Gm37932	4.56296	-1.49555	0.559617	-2.67246	0.00752981	0.0267509
Cul3	2324.45	0.0108341	0.0802239	0.135048	0.892574	0.939381
Gm37902	63.6777	0.106905	0.166671	0.641417	0.521252	0.672
Gm37262	28.6341	-0.336927	0.237774	-1.41701	0.156481	0.287617
Gm29125	1.60478	-0.417674	0.78644	-0.531094	0.595353	NA
Gm6189	0.828249	-2.131	1.25689	-1.69546	0.0899886	NA
1700016L21Rik	0.0831729	-0.443821	3.72495	-0.119148	0.905158	NA
Dock10	1627.45	-0.333124	0.0930729	-3.57917	0.000344688	0.00201732
Gm37645	36.8431	-0.210259	0.241624	-0.870192	0.384196	0.548184
Gm38062	55.8799	-0.0546227	0.33731	-0.161936	0.871356	0.926316
A630081D01Rik	65.659	-0.309952	0.227656	-1.36149	0.173358	0.310529
Gm29124	0	NA	NA	NA	NA	NA
Gm28066	0	NA	NA	NA	NA	NA
Nyap2	954.15	0.626293	0.0944326	6.63217	3.30785e-11	1.59389e-09
Gm37210	0	NA	NA	NA	NA	NA
Gm6198	0	NA	NA	NA	NA	NA
Gm5530	3.00356	-1.28044	0.574423	-2.22909	0.0258081	0.0723524
Gm7516	0	NA	NA	NA	NA	NA
Gm37114	0	NA	NA	NA	NA	NA
Mir6344	0	NA	NA	NA	NA	NA
Irs1	784.393	-0.103907	0.0794563	-1.30773	0.190966	0.333181
Gm9747	0.131673	-1.28346	3.66071	-0.350604	0.725885	NA
Rhbdd1	192.907	-0.733264	0.162712	-4.50652	6.58993e-06	6.79701e-05
Gm19552	8.27452	-0.171909	0.374008	-0.459638	0.645776	0.771062
Gm28940	0.217873	0.527469	2.54833	0.206986	0.836021	NA
Gm22112	0.107803	0.0360922	3.72487	0.0096895	0.992269	NA
Col4a4	19.4012	0.139702	0.270334	0.516775	0.605313	0.740258
Col4a3	9.9834	0.721078	0.35016	2.05928	0.0394672	0.101045
n-R5s213	0	NA	NA	NA	NA	NA
C430014B12Rik	2.51173	-0.671864	0.613272	-1.09554	0.27328	0.430238
Mff	1852.75	0.142267	0.045305	3.1402	0.00168834	0.00772864
Gm28941	40.4153	0.442188	0.266709	1.65794	0.0973296	0.201704
Tm4sf20	0.0890627	-0.443823	3.72495	-0.119149	0.905157	NA
Gm19257	0	NA	NA	NA	NA	NA
Gm36999	0.100902	-0.876202	3.72093	-0.235479	0.813837	NA
Gm28942	0.253305	-0.387734	1.81096	-0.214104	0.830466	NA
Gm17764	0	NA	NA	NA	NA	NA
Gm22396	0.22174	-0.975013	3.15258	-0.309275	0.757113	NA
Agfg1	1873.69	-0.172968	0.0606022	-2.85416	0.00431514	0.0169147
Gm7553	0.943831	-0.128675	1.06471	-0.120854	0.903806	NA
Slc19a3	12.6221	0.433146	0.339107	1.27731	0.201491	0.346752
Gm7539	0	NA	NA	NA	NA	NA
Krtap28-10	0	NA	NA	NA	NA	NA
A030005K14Rik	0	NA	NA	NA	NA	NA
Krtap28-13	0.0441915	0.0370627	3.72495	0.00994986	0.992061	NA
Gm29518	0.0660509	-0.443819	3.72495	-0.119148	0.905158	NA
Ccl20	0.166497	-1.45533	3.38868	-0.429469	0.667582	NA
Gm29519	0	NA	NA	NA	NA	NA
Daw1	3.76488	0.207845	0.604429	0.34387	0.730944	0.83446
Gm6244	0	NA	NA	NA	NA	NA
n-R5s214	0	NA	NA	NA	NA	NA
Sphkap	3563.74	0.420419	0.101792	4.13016	3.62517e-05	0.000294289
Gm6374	0.0680974	0.0370649	3.72495	0.00995046	0.992061	NA
Gm37517	48.2989	0.786301	0.369886	2.12579	0.0335208	0.0889418
Gm37989	0	NA	NA	NA	NA	NA
4933436I20Rik	1.02536	-1.0561	1.20807	-0.874204	0.382007	NA
Gm25754	0.150086	1.0275	3.72301	0.275985	0.78256	NA
Gm24555	0	NA	NA	NA	NA	NA
Pid1	538.714	-0.178514	0.0819929	-2.17718	0.0294669	0.0803406
Gm37058	25.3756	-0.457592	0.332653	-1.37558	0.168951	0.304596
Gm18304	0	NA	NA	NA	NA	NA
Mir6353	3.81551	-0.664788	0.720239	-0.923011	0.356002	0.520538
Dner	2450.53	0.129726	0.108801	1.19232	0.233135	0.38467
Gm37959	19.6956	0.574633	0.295682	1.94341	0.0519661	0.125
Gm37925	43.4292	0.554477	0.280737	1.97508	0.0482592	0.11798
Mir5126	0.291916	1.05495	2.00806	0.525358	0.599335	NA
Trip12	5110.81	-0.139616	0.0524465	-2.66207	0.00776624	0.0273914
Gm38374	71.2071	-0.103525	0.195326	-0.530011	0.596104	0.733038
Gm37738	93.5814	0.0818345	0.250672	0.326461	0.744076	0.843268
Fbxo36	28.2318	0.148381	0.255471	0.580816	0.561364	0.705433
Slc16a14	112.137	0.332587	0.149832	2.21974	0.0264366	0.0735954
Gm15433	3.38608	-2.80587	0.661552	-4.24135	2.22184e-05	0.000194795
Gm29284	0.509712	1.98459	1.43256	1.38535	0.165947	NA
C130026I21Rik	27.8805	-1.20057	0.323064	-3.7162	0.000202242	0.0012736
Rpl19-ps1	2.44712	0.182978	0.674625	0.271229	0.786215	0.871372
Gm27907	0	NA	NA	NA	NA	NA
Gm7582	5.42713	-1.37081	0.522877	-2.62167	0.00874994	0.0302012
Gm2389	0	NA	NA	NA	NA	NA
Gm18342	8.22165	-1.98378	0.405979	-4.88641	1.0269e-06	1.34144e-05
A530032D15Rik	14.119	-1.64764	0.318555	-5.17223	2.31318e-07	3.67814e-06
Gm10553	0.0991061	-0.935505	3.72419	-0.251197	0.801662	NA
A530040E14Rik	19.7285	-1.58264	0.326934	-4.84086	1.29281e-06	1.62967e-05
Gm16038	0.0389814	-0.443817	3.72495	-0.119147	0.905159	NA
Gm2635	0.0885344	-0.905415	3.7235	-0.243162	0.80788	NA
Gm6264	1.44522	-0.870149	1.06537	-0.816758	0.414067	NA
Gm7609	9.27605	-1.70868	0.351754	-4.85761	1.18812e-06	1.51597e-05
Gm16028	0.132102	-0.935505	3.72419	-0.251197	0.801662	NA
Gm16026	7.68887	-1.15324	0.369032	-3.12505	0.00177772	0.00808723
Gm2619	4.16553	-0.789205	0.458088	-1.72282	0.0849206	0.181826
Gm16025	3.37674	-0.785614	0.537261	-1.46226	0.143671	0.269785
Gm7281	0.301876	-0.722594	1.72814	-0.418134	0.675849	NA
Gm2666	0.74219	-2.30296	1.18899	-1.9369	0.052757	NA
Gm2427	1.6364	-2.11177	0.96598	-2.18614	0.0288054	NA
Gm16092	29.373	0.357925	0.277648	1.28914	0.197351	0.341607
Gm7592	2.43286	-3.08407	0.941579	-3.27542	0.00105504	0.00520621
G530012D18Rik	0	NA	NA	NA	NA	NA
Sp110	246.502	-0.928152	0.155439	-5.97115	2.35588e-09	6.71855e-08
Gm16094	4.53976	-1.39891	0.554642	-2.52219	0.0116627	0.0380481
Sp140	215.847	-1.35403	0.178537	-7.58403	3.34986e-14	3.28391e-12
Gm10552	1.59244	-2.25332	0.863535	-2.60941	0.00906983	NA
Gm17017	6.46601	0.000620358	0.430193	0.00144204	0.998849	0.999571
Sp100	678.154	-1.37158	0.249735	-5.49217	3.97033e-08	7.98627e-07
n-R5s215	0	NA	NA	NA	NA	NA
A630001G21Rik	22.1969	-0.650993	0.247875	-2.6263	0.00863189	0.0298688
Mir8096	0	NA	NA	NA	NA	NA
Gm25472	0	NA	NA	NA	NA	NA
9930111H07Rik	0.389849	-2.27423	1.65135	-1.37719	0.168453	NA
Gm22906	0	NA	NA	NA	NA	NA
Cab39	2445.88	0.0282037	0.0889741	0.316987	0.751253	0.848494
Itm2c	5468.61	0.438852	0.0737236	5.95267	2.6381e-09	7.40794e-08
4933407L21Rik	23.3804	0.498639	0.283566	1.75846	0.0786692	0.171773
Gm28884	0.751764	2.2779	1.23573	1.84337	0.0652752	NA
Gpr55	7.56183	-0.511992	0.40346	-1.269	0.20444	0.350326
Gm28100	0.24028	0.0370774	2.46308	0.0150533	0.98799	NA
Gm18180	25.5493	-0.497249	0.244121	-2.0369	0.0416604	0.105321
Spata3	2.77804	-0.334923	0.660369	-0.507175	0.612032	0.745485
2810459M11Rik	146.663	-1.20309	0.158388	-7.59586	3.05753e-14	3.03802e-12
Psmd1	1536.48	-0.159653	0.0637277	-2.50523	0.0122371	0.0395918
Gm22786	4.6542	0.710023	0.495681	1.43242	0.152024	0.281665
Htr2b	18.4187	-2.46834	0.405114	-6.09294	1.10853e-09	3.44791e-08
Gm37914	41.6962	-0.241216	0.271128	-0.889672	0.373642	0.537835
Gm21972	0.320475	0.0370697	2.35568	0.0157363	0.987445	NA
Armc9	417.346	-0.053868	0.177845	-0.302893	0.761971	0.855601
Gm16341	0.537632	-1.68936	1.52729	-1.10612	0.268676	NA
B3gnt7	21.2763	-0.949765	0.274513	-3.45982	0.00054053	0.0029585
Gm28626	1.81028	0.809905	0.83898	0.965344	0.334373	0.497181
Gm5258	0	NA	NA	NA	NA	NA
Gm28627	0	NA	NA	NA	NA	NA
Ncl	3170.07	-0.0479444	0.10101	-0.47465	0.635036	0.762425
Snora75	0	NA	NA	NA	NA	NA
mmu-mir-3535	0.451659	0.859516	1.2954	0.663514	0.507001	NA
Gm24148	0	NA	NA	NA	NA	NA
Snord82	0.870629	1.61059	1.11248	1.44775	0.147686	NA
C130036L24Rik	32.9831	0.0904186	0.245787	0.367874	0.712967	0.821265
Nmur1	2.49831	0.200299	0.584526	0.342668	0.731848	0.835056
1700019O17Rik	0.0439318	0.0370627	3.72495	0.00994986	0.992061	NA
Rpl30-ps6	0	NA	NA	NA	NA	NA
Ptma	1852.71	-0.143937	0.136904	-1.05137	0.293088	0.452779
Pde6d	314.311	-0.221534	0.109946	-2.01493	0.0439121	0.109613
Gm37152	0.16352	0.966858	2.77497	0.348421	0.727524	NA
Cops7b	225.997	-0.00598689	0.0831343	-0.0720147	0.94259	0.967619
Gm22955	0	NA	NA	NA	NA	NA
Gm37022	4.10661	0.707405	0.581936	1.21561	0.224135	0.373797
Nppc	53.4482	0.0690583	0.240249	0.287444	0.773772	0.863681
Dis3l2	456.753	0.300112	0.080613	3.72287	0.000196969	0.00124431
Gm29097	0.0439318	0.0370627	3.72495	0.00994986	0.992061	NA
Gm29055	12.1151	0.513708	0.428799	1.19802	0.230911	0.381763
Gm37485	23.2591	0.583356	0.319297	1.827	0.0676997	0.152584
Gm38142	24.3365	0.250225	0.323832	0.772702	0.439699	0.599898
Gm38010	20.3095	-0.170111	0.293446	-0.579701	0.562117	0.70603
Gm37541	10.594	0.624227	0.440031	1.4186	0.156016	0.286955
Gm38021	12.728	0.875814	0.343098	2.55266	0.0106903	0.0355517
Gm6136	179.367	-0.187528	0.111399	-1.68338	0.0923009	0.193733
Gm37967	11.0467	0.377862	0.37316	1.0126	0.311251	0.472667
Gm28375	0.0458825	0.51796	3.72495	0.139052	0.889409	NA
Gm37017	0.873849	1.68654	1.26075	1.33773	0.180985	NA
Gm37447	21.4623	0.638365	0.316653	2.01598	0.0438024	0.109352
Akp-ps1	0.752439	0.122583	1.17422	0.104395	0.916856	NA
Gm29371	0	NA	NA	NA	NA	NA
Alppl2	0	NA	NA	NA	NA	NA
Alpi	0	NA	NA	NA	NA	NA
Gm29372	0	NA	NA	NA	NA	NA
Akp3	0.33216	-1.61339	1.92491	-0.838165	0.401938	NA
Gm29374	5.21758	-0.846467	0.425129	-1.99108	0.0464717	0.114544
Ecel1	298.368	-0.812761	0.141408	-5.74761	9.05122e-09	2.16274e-07
Prss56	20.4463	-1.69666	0.771895	-2.19804	0.0279463	0.0770171
Chrnd	0	NA	NA	NA	NA	NA
Chrng	0.171132	-0.444768	3.38398	-0.131433	0.895433	NA
Eif4e2	578.569	-0.194264	0.0629711	-3.08498	0.00203569	0.00908942
Gm26187	0.955307	2.17598	1.08367	2.00798	0.0446456	NA
Efhd1	197.765	0.258885	0.154419	1.67651	0.0936377	0.195788
Efhd1os	0.337798	0.992986	1.92318	0.516325	0.605627	NA
Gigyf2	1430.76	-0.0765844	0.0829315	-0.923465	0.355765	0.520355
Gm22549	0	NA	NA	NA	NA	NA
Kcnj13	41.1133	0.891217	0.270886	3.29	0.00100186	0.00498297
Gm23504	0	NA	NA	NA	NA	NA
3110079O15Rik	0.366579	0.5649	1.59696	0.353734	0.723538	NA
Ngef	1590.71	0.341282	0.129545	2.63446	0.00842719	0.0293022
Neu2	18.7866	-0.301119	0.288533	-1.04362	0.296662	0.456817
Gm17181	0.432611	0.0431978	1.48546	0.0290803	0.976801	NA
Gm6153	1.37958	0.201436	0.809277	0.248908	0.803432	NA
Inpp5d	416.109	-0.427686	0.126082	-3.39214	0.000693492	0.00366155
Atg16l1	673.292	0.246284	0.123644	1.99188	0.0463841	0.114393
Gm25395	742.862	-0.00369041	0.185295	-0.0199164	0.98411	0.99197
Scarna6	154.585	0.0027667	0.156745	0.017651	0.985917	0.992835
Sag	17.3987	-0.218683	0.280561	-0.779449	0.435715	0.596241
Dgkd	1519.41	0.00503988	0.0725278	0.069489	0.9446	0.968822
Gm19582	6.95926	-0.12297	0.468981	-0.262207	0.793162	0.87526
4833421G17Rik	11.959	0.422254	0.344785	1.22469	0.220693	0.369657
Gm38365	57.8365	0.647059	0.319297	2.02651	0.0427124	0.107412
Usp40	453.472	-0.226271	0.115419	-1.96043	0.0499451	0.121241
Gm25198	0	NA	NA	NA	NA	NA
Gm5832	0.105852	-0.443821	3.72495	-0.119148	0.905158	NA
Gm15375	0.049553	-0.443819	3.72495	-0.119148	0.905158	NA
Ugt1a10	0.16195	-1.3091	2.7626	-0.473864	0.635597	NA
Gm20528	0.0389814	-0.443817	3.72495	-0.119147	0.905159	NA
Ugt1a9	0.0389814	-0.443817	3.72495	-0.119147	0.905159	NA
Ugt1a8	0	NA	NA	NA	NA	NA
Ugt1a7c	12.7903	-0.797522	0.311547	-2.55988	0.0104708	0.0349596
Gm15373	0.0427169	0.0370627	3.72495	0.00994986	0.992061	NA
Ugt1a6b	1.16744	-0.724139	0.924134	-0.783586	0.433283	NA
Gm15372	1.33305	-1.76027	1.10239	-1.59677	0.110316	NA
Gm15370	0.204364	0.0362221	2.64567	0.0136911	0.989076	NA
Ugt1a6a	1.58566	-0.545673	0.774655	-0.704408	0.481179	NA
Gm15369	0.593491	-1.14641	1.20163	-0.954045	0.340061	NA
Gm15374	1.46433	0.538685	1.1228	0.479769	0.631391	NA
Gm15371	0.512448	1.07513	1.22429	0.878172	0.379851	NA
Ugt1a5	1.21395	1.43722	0.971559	1.47929	0.139062	NA
Gm15368	0.624218	-0.317959	1.36496	-0.232944	0.815805	NA
Gm15376	0.474048	-0.151926	1.44847	-0.104887	0.916465	NA
Ugt1a2	0.875486	-1.28759	1.24854	-1.03128	0.302411	NA
Dnajb3	7.8096	-0.71908	0.380073	-1.89195	0.0584972	0.136799
Ugt1a1	0.279519	0.532039	1.79825	0.295864	0.767334	NA
Mroh2a	3.4425	0.0131712	0.621347	0.0211978	0.983088	0.991759
Hjurp	549.491	0.0816296	0.0841704	0.969813	0.33214	0.494673
Trpm8	6.24974	0.865074	0.410877	2.10543	0.0352539	0.0925341
4930453O03Rik	0.121389	0.0370716	3.72495	0.00995225	0.992059	NA
Spp2	1.5842	-0.443725	0.775621	-0.572089	0.567261	NA
Gm29538	0.330862	-0.924716	1.79445	-0.51532	0.606329	NA
Gm28888	0	NA	NA	NA	NA	NA
Glrp1	2.77861	-1.15409	0.55387	-2.08367	0.0371897	0.0966106
Gm19589	0.0389814	-0.443817	3.72495	-0.119147	0.905159	NA
Gm38130	0.0389814	-0.443817	3.72495	-0.119147	0.905159	NA
Gm29336	0.0854339	0.0370582	3.72495	0.00994866	0.992062	NA
Arl4c	850.229	0.0335332	0.101071	0.331777	0.740057	0.840362
Gm29335	0	NA	NA	NA	NA	NA
Platr5	0.0489495	0.0370649	3.72495	0.00995046	0.992061	NA
Gm29337	0	NA	NA	NA	NA	NA
Gm4753	0	NA	NA	NA	NA	NA
1700067G17Rik	0	NA	NA	NA	NA	NA
Gm18699	0	NA	NA	NA	NA	NA
Sh3bp4	304.242	0.167239	0.140409	1.19109	0.23362	0.385227
Gm38312	5.82487	0.250195	0.515077	0.485744	0.627149	0.756364
Gm5259	0.0458825	0.51796	3.72495	0.139052	0.889409	NA
Gm28342	0.049553	-0.443819	3.72495	-0.119148	0.905158	NA
C030007H22Rik	0.46654	-0.0932182	3.67698	-0.0253518	0.979774	NA
Agap1	3469.24	0.107806	0.0655436	1.6448	0.100011	0.20599
Gm37297	49.8363	0.291625	0.344007	0.847728	0.396589	0.560225
Gm25180	3.37812	0.788756	0.789448	0.999124	0.317735	0.48005
Gm28499	9.61736	0.598536	0.48513	1.23376	0.217291	0.365492
4933400F21Rik	0.44547	0.930036	1.60445	0.579662	0.562143	NA
Gm26037	7.20287	1.23099	0.533876	2.30576	0.0211239	0.061422
Gm37521	23.7374	0.640664	0.359369	1.78274	0.0746279	0.164598
Gbx2	22.8758	-0.464113	0.280935	-1.65203	0.0985288	0.203613
D130058E05Rik	7.84931	0.205028	0.462361	0.443436	0.657451	0.780097
Asb18	37.6845	0.754183	0.195426	3.85918	0.00011377	0.000779735
Iqca	7.09419	0.0158093	0.434841	0.0363565	0.970998	0.984902
4930434B07Rik	0.106465	0.0370738	3.72495	0.00995284	0.992059	NA
Ackr3	127.666	-0.301638	0.238614	-1.26412	0.206185	0.352564
Gm38277	0.0439318	0.0370627	3.72495	0.00994986	0.992061	NA
Gm28721	0.0479487	0.0370649	3.72495	0.00995046	0.992061	NA
Gm28723	1.10434	0.546807	1.03561	0.528007	0.597494	NA
Gm27648	0	NA	NA	NA	NA	NA
Gm28722	0.26162	-1.72434	2.05026	-0.841035	0.400329	NA
Gm35048	0.834784	0.593667	1.03872	0.571539	0.567635	NA
Cops8	733.516	-0.0737313	0.075621	-0.975011	0.329555	0.492058
Gm9991	0.0619206	-0.443817	3.72495	-0.119147	0.905159	NA
Col6a3	94.4772	0.0591796	0.156866	0.377263	0.705978	0.817043
Gm36970	0	NA	NA	NA	NA	NA
4930474B08Rik	0	NA	NA	NA	NA	NA
Mlph	41.5233	0.756627	0.213755	3.5397	0.000400587	0.00228956
Prlh	0.989341	-1.65836	1.27417	-1.30152	0.19308	NA
Rab17	0.340709	0.630182	1.74489	0.361158	0.717981	NA
Gm28199	0	NA	NA	NA	NA	NA
Lrrfip1	605.145	-0.237158	0.118861	-1.99526	0.0460151	0.113813
Rbm44	1.28531	-2.24854	1.11345	-2.01944	0.0434417	NA
Gm7776	0.372084	0.155998	1.93905	0.0804505	0.935879	NA
Ramp1	339.628	0.219964	0.0933789	2.35561	0.0184926	0.0551437
Ube2f	531.369	0.116823	0.122797	0.95135	0.341427	0.504807
Gm7785	19.2518	0.0967945	0.314315	0.307954	0.758117	0.85328
Gm26683	0.0885994	0.517955	3.72495	0.13905	0.88941	NA
Scly	285.065	-0.29483	0.092896	-3.17377	0.00150474	0.00702735
Gm17090	0.0879309	-0.443164	3.7249	-0.118974	0.905296	NA
Espnl	4.02872	-0.648311	0.53464	-1.21261	0.225278	0.37499
Klhl30	7.18021	-1.35516	0.601661	-2.25236	0.0242994	0.0688771
Fam132b	9.8465	-1.36524	0.500596	-2.72724	0.00638668	0.023425
Ilkap	381.414	0.0518428	0.106418	0.48716	0.626145	0.755792
1700020N18Rik	1.1845	1.576	0.977642	1.61204	0.106953	NA
Hes6	86.0644	0.427497	0.139836	3.05712	0.00223471	0.00982817
Per2	585.533	0.638331	0.19715	3.23779	0.00120458	0.00582627
Gm28381	0	NA	NA	NA	NA	NA
Gm28382	0	NA	NA	NA	NA	NA
Gm19085	0.292057	0.0069543	2.43132	0.0028603	0.997718	NA
Traf3ip1	223.319	-0.0733944	0.109655	-0.669321	0.503291	0.65558
Asb1	423.99	0.144814	0.0835368	1.73353	0.0830012	0.178934
Gm28380	0.180092	0.0370727	2.75074	0.0134773	0.989247	NA
Gm29100	8.34689	2.05465	0.500727	4.10333	4.07252e-05	0.000324605
Twist2	5.32889	-0.0505639	0.448085	-0.112844	0.910154	0.949096
Gm29101	0.685284	0.462918	1.35402	0.341884	0.732438	NA
Gm37600	0	NA	NA	NA	NA	NA
Hdac4	1369.4	0.0895218	0.0810822	1.10409	0.269555	0.425977
Gm37048	0.281888	1.90406	1.75383	1.08566	0.277629	NA
Gm26720	0	NA	NA	NA	NA	NA
Gm37036	19.7526	0.357578	0.340507	1.05013	0.293657	0.453315
Gm29099	0	NA	NA	NA	NA	NA
Gm7837	0.143651	-0.429651	3.58177	-0.119955	0.904519	NA
Ndufa10	1126.27	0.149747	0.0556816	2.68934	0.00715927	0.0256964
Mir6900	0.79483	0.0585858	1.28034	0.0457582	0.963503	NA
Olfr1416	0	NA	NA	NA	NA	NA
Olfr1415	0	NA	NA	NA	NA	NA
Olfr1414	0	NA	NA	NA	NA	NA
1700054K02Rik	0	NA	NA	NA	NA	NA
Olfr1413	0	NA	NA	NA	NA	NA
Gm28478	0	NA	NA	NA	NA	NA
Gm28479	0	NA	NA	NA	NA	NA
Olfr1412	0	NA	NA	NA	NA	NA
Olfr1411	0	NA	NA	NA	NA	NA
Olfr1410	0	NA	NA	NA	NA	NA
Olfr12	0	NA	NA	NA	NA	NA
Myeov2	377.732	0.0544567	0.113883	0.478181	0.632521	0.760252
Otos	0.964646	0.036012	1.15751	0.0311118	0.97518	NA
Gm29483	1.80499	0.584372	0.767242	0.761653	0.446267	0.605647
Gm29482	0	NA	NA	NA	NA	NA
Gm29481	0.153669	0.99886	2.8394	0.351785	0.724999	NA
Gpc1	1142.72	-0.0148066	0.0799125	-0.185285	0.853005	0.91429
Gm29480	6.10914	0.780261	0.431441	1.8085	0.0705287	0.157456
Mir149	1.82916	0.909713	0.814201	1.11731	0.263863	0.419593
Ankmy1	5.03984	-0.0585848	0.451609	-0.129725	0.896784	0.941954
Dusp28	267.501	0.0797417	0.164317	0.485291	0.62747	0.756427
5033417F24Rik	38.6281	0.123319	0.188834	0.653059	0.513718	0.665181
Rnpepl1	468.746	-0.222974	0.0925803	-2.40844	0.016021	0.0493276
9430060I03Rik	3.6106	0.307537	0.626264	0.491065	0.62338	0.75424
Capn10	256.034	-0.148073	0.081245	-1.82255	0.0683708	0.153638
Gpr35	139.32	-1.64518	0.336774	-4.8851	1.03377e-06	1.34802e-05
Gm18697	0.518393	-1.75421	1.59761	-1.09802	0.272195	NA
Aqp12	0.175102	-1.16605	3.30643	-0.35266	0.724343	NA
Kif1a	18866.6	0.261921	0.0541252	4.83918	1.30379e-06	1.63975e-05
Gm28086	0.753737	1.40248	1.11738	1.25515	0.209423	NA
Agxt	0.11198	0.0370738	3.72495	0.00995284	0.992059	NA
2310007B03Rik	0.800599	0.235639	1.04779	0.224891	0.822064	NA
Crocc2	17.5948	-0.233631	0.284368	-0.821581	0.411315	0.574062
Sned1	257.54	0.205626	0.127698	1.61025	0.107343	0.217167
Mir6901	0	NA	NA	NA	NA	NA
Mterf4	142.574	0.150569	0.108553	1.38705	0.165426	0.29974
Gm28535	1.9351	0.850718	0.719219	1.18283	0.236875	0.388696
Gm7867	1.11969	0.0287112	0.95034	0.0302115	0.975898	NA
Pask	68.9806	-0.335029	0.215614	-1.55384	0.120223	0.236472
Ppp1r7	1320.76	0.28698	0.0625262	4.58976	4.43749e-06	4.80962e-05
mmu-mir-6902	0.224678	0.0277649	2.1694	0.0127984	0.989789	NA
Mir6345	0.947482	0.799398	1.13046	0.707145	0.479476	NA
Gm26446	2.68016	1.27902	0.757541	1.68838	0.0913385	0.192209
Ano7	2.74064	0.888748	0.662644	1.34121	0.179851	0.319423
Hdlbp	3229.64	-0.21315	0.0484938	-4.39541	1.10565e-05	0.000105976
Gm17415	4.04171	-1.45972	0.644563	-2.26466	0.0235336	0.0670883
2023-09-02	1408.82	-0.341563	0.084099	-4.06144	4.87704e-05	0.000379366
Farp2	211.431	0.10058	0.11772	0.854406	0.39288	0.556348
Gm37250	18.9604	0.29249	0.366944	0.797097	0.425394	0.586614
Stk25	1506.77	0.282655	0.0614252	4.60161	4.19238e-06	4.57557e-05
Gm28536	1.82858	-0.754359	0.898316	-0.839748	0.40105	0.564674
Bok	205.819	0.212853	0.0947729	2.24593	0.0247088	0.0698212
Thap4	221.388	-0.0552138	0.0820543	-0.672894	0.501015	0.653778
Gm10550	0.177745	0.0376307	2.30014	0.0163602	0.986947	NA
Atg4b	616.731	-0.0521874	0.0493525	-1.05744	0.290309	0.449696
Dtymk	176.288	-0.242822	0.114121	-2.12776	0.033357	0.0886486
Ing5	203.041	-0.166556	0.0827942	-2.01169	0.0442526	0.110313
Gm22089	0	NA	NA	NA	NA	NA
D2hgdh	49.4767	-0.174605	0.224002	-0.779477	0.435699	0.596241
Gal3st2	0.259215	0.969514	1.81223	0.534985	0.59266	NA
Gm18666	2.84042	0.427771	0.770208	0.555397	0.578623	0.719478
Gm9994	1.80918	-0.254303	0.781984	-0.325203	0.745027	0.844042
Gm7889	3.17537	-0.741518	0.627958	-1.18084	0.237667	0.389559
Gm6086	0.846373	-0.290668	1.13654	-0.255748	0.798146	NA
Neu4	89.6546	0.247066	0.200026	1.23517	0.216767	0.364862
Pdcd1	42.5742	-0.599903	0.585875	-1.02394	0.305862	0.46645
Gm7891	0.255525	0.00572305	2.4852	0.00230285	0.998163	NA
Gm7895	67.1748	0.0204336	0.197852	0.103277	0.917743	0.953116
Gm23389	0	NA	NA	NA	NA	NA
4930440C22Rik	0.220981	-1.40601	3.10409	-0.452953	0.650583	NA
Gm23181	0	NA	NA	NA	NA	NA
Gm5264	0.0869085	0.0370582	3.72495	0.00994866	0.992062	NA
Fam174a	321.817	0.0670806	0.141125	0.475329	0.634553	0.762095
BC055308	22.0999	0.216954	0.272498	0.796167	0.425935	0.58718
Gm15427	268.027	-0.182436	0.127252	-1.43366	0.151669	0.281102
St8sia4	341.503	-0.171749	0.158069	-1.08655	0.277237	0.435064
Gm37642	12.4648	0.151032	0.288977	0.522643	0.601223	0.736774
4930598F16Rik	0	NA	NA	NA	NA	NA
Gm37761	0	NA	NA	NA	NA	NA
Gm22360	1.55863	-0.841714	0.936386	-0.898897	0.368708	NA
1700063A18Rik	0	NA	NA	NA	NA	NA
Gm24586	0	NA	NA	NA	NA	NA
Gm22917	0	NA	NA	NA	NA	NA
Gm37076	0	NA	NA	NA	NA	NA
Gm29601	0.0445446	0.517958	3.72495	0.139051	0.88941	NA
4930533P14Rik	0	NA	NA	NA	NA	NA
Gm26245	0	NA	NA	NA	NA	NA
Gm1833	0.16195	-1.3091	2.7626	-0.473864	0.635597	NA
Gm26078	0	NA	NA	NA	NA	NA
Slco4c1	49.5126	0.0796213	0.198187	0.401748	0.687869	0.803115
Panct2	37.2574	0.024002	0.233891	0.102621	0.918264	0.953425
Slco6b1	0.161027	-1.43746	3.45144	-0.416481	0.677058	NA
Gm9499	0	NA	NA	NA	NA	NA
Gm28901	0	NA	NA	NA	NA	NA
Gm6430	14.3109	-0.411084	0.272793	-1.50695	0.131824	0.252726
Slco6c1	4.08461	0.69994	0.523504	1.33703	0.181213	0.321296
Gm7133	0.216807	0.738466	2.59525	0.284546	0.775992	NA
Gm7135	0.141094	0.0370725	3.56385	0.0104024	0.9917	NA
Gm37171	2.8481	0.927564	0.593222	1.5636	0.117911	0.23301
D1Ertd622e	880.956	0.0787005	0.0627379	1.25443	0.209685	0.356468
Ppip5k2	911.112	0.48501	0.0962132	5.041	4.63108e-07	6.73469e-06
Gin1	94.8334	-0.0432277	0.125323	-0.34493	0.730147	0.834085
Pam	2285.74	0.309365	0.0626419	4.93863	7.86741e-07	1.0672e-05
Gm37140	76.9752	0.777921	0.242361	3.20976	0.00132848	0.006328
Gm25413	0	NA	NA	NA	NA	NA
Gm3531	31.3506	-0.0939158	0.197663	-0.475131	0.634694	0.762181
B230216N24Rik	130.199	0.835787	0.234959	3.55716	0.000374889	0.00216068
Gm24465	0.049553	-0.443819	3.72495	-0.119148	0.905158	NA
1810006J02Rik	0.496068	-2.55579	1.30337	-1.96091	0.0498893	NA
Gm29461	0.196786	1.41373	2.20952	0.639834	0.52228	NA
Gm7952	0	NA	NA	NA	NA	NA
Gm29462	0.477857	-1.28166	1.50167	-0.853486	0.39339	NA
Slco6d1	0.368528	0.415729	1.56985	0.26482	0.791148	NA
Gm3555	28.3347	-0.513587	0.234038	-2.19446	0.0282022	0.0775471
Gm26134	0	NA	NA	NA	NA	NA
Gm7967	10.5929	0.569447	0.349653	1.6286	0.103397	0.211307
Gm29460	1.27252	0.623949	0.94329	0.661461	0.508317	NA
Gm23434	0.0750432	0.517958	3.72495	0.139051	0.88941	NA
Gm18248	0.0750432	0.517958	3.72495	0.139051	0.88941	NA
Cntnap5b	377.385	0.509826	0.0958595	5.31847	1.04645e-07	1.83832e-06
Tdpx-ps1	13.77	0.110538	0.271002	0.407887	0.683356	0.799628
Gm37877	23.5486	0.253763	0.296917	0.854659	0.39274	0.556291
Gm19029	3.56459	1.05099	0.69284	1.51693	0.129284	0.249381
Gm23602	0	NA	NA	NA	NA	NA
Gm29668	2.62592	0.534597	0.657797	0.812708	0.416385	0.57866
Gm29667	14.4348	0.850314	0.337606	2.51866	0.0117803	0.0383632
Gm18700	0	NA	NA	NA	NA	NA
Gm18185	0	NA	NA	NA	NA	NA
Gm29334	0	NA	NA	NA	NA	NA
Gm25537	0	NA	NA	NA	NA	NA
Gm20268	0	NA	NA	NA	NA	NA
Gm28801	0	NA	NA	NA	NA	NA
Psmb6-ps2	0.576768	-0.201646	1.31112	-0.153796	0.87777	NA
Gm18969	0	NA	NA	NA	NA	NA
Gm28188	0.0720255	0.51796	3.72495	0.139052	0.889409	NA
Gm28187	1.3455	0.0158735	0.884042	0.0179556	0.985674	NA
Gm24122	0	NA	NA	NA	NA	NA
Gm28623	0	NA	NA	NA	NA	NA
Gm23036	0	NA	NA	NA	NA	NA
Gm3116	0	NA	NA	NA	NA	NA
Gm20281	0	NA	NA	NA	NA	NA
Gm22034	0	NA	NA	NA	NA	NA
Gm18728	0	NA	NA	NA	NA	NA
Gm23965	0	NA	NA	NA	NA	NA
Gm29141	1.90875	-0.432558	0.694009	-0.623274	0.533104	0.682034
Gm37789	0.149577	-0.443202	2.86326	-0.154789	0.876988	NA
Gm18447	0	NA	NA	NA	NA	NA
Gm29140	0.0439318	0.0370627	3.72495	0.00994986	0.992061	NA
Gm23537	0	NA	NA	NA	NA	NA
Gm5260	0	NA	NA	NA	NA	NA
Gm29592	0	NA	NA	NA	NA	NA
Gm29011	0.220981	-1.40601	3.10409	-0.452953	0.650583	NA
Cdh20	327.001	-0.169915	0.108313	-1.56874	0.116708	0.231362
Gm38031	85.9331	-0.440703	0.199277	-2.21151	0.0270007	0.0748622
n-R5s216	0	NA	NA	NA	NA	NA
Gm36969	21.4981	0.357112	0.356511	1.00169	0.316495	0.478546
Gm15699	0	NA	NA	NA	NA	NA
Gm29012	0.0890893	0.957156	3.72394	0.257028	0.797157	NA
Gm29013	0.0463457	-0.443819	3.72495	-0.119148	0.905158	NA
Rnf152	731.599	0.0655798	0.0902451	0.726686	0.467419	0.623733
Gm29014	0	NA	NA	NA	NA	NA
Gm17634	9.16038	0.425391	0.362367	1.17392	0.240426	0.392967
Gm28403	1.12517	1.18416	1.00462	1.17871	0.238513	NA
Gm3608	115.399	-0.842928	0.228246	-3.69306	0.000221569	0.00137753
Pign	477.6	-0.198477	0.113295	-1.75187	0.0797959	0.173506
Gm28404	2.87415	-0.323383	0.660878	-0.489323	0.624613	0.755197
Gm20302	1.56008	-1.82702	0.92484	-1.9755	0.0482119	NA
Gm22426	0	NA	NA	NA	NA	NA
Gm8004	0	NA	NA	NA	NA	NA
2310035C23Rik	1589.96	0.208964	0.0795109	2.62812	0.00858578	0.0297374
Gm37566	68.8298	0.46095	0.190441	2.42043	0.0155023	0.0479661
Gm10193	1.22465	0.22359	0.978576	0.228485	0.819269	NA
Tnfrsf11a	174.377	-0.482376	0.154314	-3.12593	0.00177242	0.00806642
Gm37779	0.176451	0.5393	2.72113	0.19819	0.842897	NA
Gm26214	0	NA	NA	NA	NA	NA
Gm18801	2.22678	-2.43922	0.786496	-3.10137	0.00192625	0.00866595
Gm7160	28.8307	-0.917834	0.259871	-3.53189	0.000412607	0.00234558
Zcchc2	822.955	-0.459868	0.109744	-4.19037	2.78494e-05	0.000234758
Gm37372	0.112397	-0.917693	3.72443	-0.246398	0.805374	NA
Gm26509	3.937	0.0911668	0.538251	0.169376	0.865501	0.922465
Gm20753	4.41826	1.19959	0.557849	2.15038	0.0315254	0.0847771
Phlpp1	1704.68	0.0404947	0.0764837	0.529456	0.596489	0.733347
Gm38235	158.368	0.231873	0.246884	0.939198	0.347629	0.511463
A530053M12Rik	0.22433	-0.965963	2.57032	-0.375814	0.707055	NA
Gm6651	0.568438	-1.16207	1.2705	-0.914651	0.360375	NA
Bcl2	493.986	-0.300201	0.11441	-2.62392	0.00869252	0.0300455
D630008O14Rik	0.626527	0.910733	1.55213	0.586764	0.557362	NA
Mir3473f	0.393473	-0.616826	1.78431	-0.345694	0.729573	NA
Gm37053	17.8469	-0.134176	0.387104	-0.346615	0.72888	0.832939
Kdsr	626.264	-0.0327019	0.0621085	-0.526528	0.598522	0.734793
Vps4b	768.338	0.0746973	0.0766537	0.974477	0.32982	0.492266
Serpinb5	4.06029	-2.21311	0.854933	-2.58864	0.00963564	0.0326425
Pou2f3-rs1	0	NA	NA	NA	NA	NA
Serpinb12	0.340899	0.133745	1.96598	0.0680298	0.945762	NA
Serpinb13	0	NA	NA	NA	NA	NA
Gm8080	0.0489495	0.0370649	3.72495	0.00995046	0.992061	NA
Serpinb3a	0.112642	0.517955	3.72495	0.13905	0.88941	NA
Serpinb3d	0.0445446	0.517958	3.72495	0.139051	0.88941	NA
Gm15388	0	NA	NA	NA	NA	NA
Serpinb3b	0.360888	2.32839	3.68445	0.63195	0.527419	NA
Gm8084	0.0458825	0.51796	3.72495	0.139052	0.889409	NA
Gm15390	0	NA	NA	NA	NA	NA
Serpinb3c	0.256448	0.0109787	2.46985	0.00444507	0.996453	NA
Gm8089	0.105032	-0.905415	3.7235	-0.243162	0.80788	NA
Serpinb11	0.31396	-0.893873	1.5906	-0.561972	0.574135	NA
Gm15391	0	NA	NA	NA	NA	NA
Serpinb7	0.394544	-1.40788	1.66117	-0.847523	0.396704	NA
Gm24553	0	NA	NA	NA	NA	NA
Serpinb2	8.11838	-2.39599	0.611926	-3.91548	9.02229e-05	0.000639098
Serpinb10	0.745572	-1.69473	1.20263	-1.40919	0.15878	NA
Serpinb8	106.911	-0.516123	0.178493	-2.89157	0.00383326	0.0153324
Gm15389	0	NA	NA	NA	NA	NA
Gm24267	0	NA	NA	NA	NA	NA
Gm22438	0.0445446	0.517958	3.72495	0.139051	0.88941	NA
D830032E09Rik	0	NA	NA	NA	NA	NA
Gm18448	0.111474	-0.955981	3.72285	-0.256788	0.797343	NA
Gm28282	0	NA	NA	NA	NA	NA
Gm5702	0	NA	NA	NA	NA	NA
Gm38212	0.0441915	0.0370627	3.72495	0.00994986	0.992061	NA
Gm28283	0	NA	NA	NA	NA	NA
Gm6679	0	NA	NA	NA	NA	NA
Gm17847	0	NA	NA	NA	NA	NA
Gm28281	0	NA	NA	NA	NA	NA
Gm22159	0.0680974	0.0370649	3.72495	0.00995046	0.992061	NA
Gm25293	0	NA	NA	NA	NA	NA
Gm8141	0.1771	0.0370583	3.38848	0.0109366	0.991274	NA
Cdh7	599.312	0.268821	0.120613	2.22879	0.0258279	0.0723596
Gm18552	0	NA	NA	NA	NA	NA
Gm3332	0	NA	NA	NA	NA	NA
Gm6693	0	NA	NA	NA	NA	NA
Cdh19	348.693	-0.0449687	0.131323	-0.342427	0.73203	0.835176
Gm38255	57.3859	0.368307	0.211673	1.73998	0.0818627	0.177053
Gm36944	56.4774	0.502998	0.249141	2.01893	0.0434947	0.108856
Gm29088	1.09786	-0.44372	0.982794	-0.451489	0.651637	NA
Gm19927	0.0680974	0.0370649	3.72495	0.00995046	0.992061	NA
Gm8173	15.8217	-0.417257	0.392454	-1.0632	0.287691	0.446745
Gm37934	0	NA	NA	NA	NA	NA
Dsel	373.019	0.0479602	0.0820845	0.584278	0.559033	0.703519
Gm6028	0.15052	0.0370759	2.85784	0.0129734	0.989649	NA
Gm17752	0	NA	NA	NA	NA	NA
Gm6717	0	NA	NA	NA	NA	NA
Gm19086	0	NA	NA	NA	NA	NA
Gm18406	9.16305	-0.202902	0.355363	-0.57097	0.56802	0.71068
Gm22331	0	NA	NA	NA	NA	NA
Gm8204	0	NA	NA	NA	NA	NA
Gm28190	0	NA	NA	NA	NA	NA
Gm28189	0	NA	NA	NA	NA	NA
Gm17946	0	NA	NA	NA	NA	NA
Gm18181	0	NA	NA	NA	NA	NA
Gm24937	0	NA	NA	NA	NA	NA
9330185C12Rik	1.90443	0.0316244	0.706543	0.0447593	0.964299	0.980393
Gm4854	0	NA	NA	NA	NA	NA
Gm17916	16.5806	0.64174	0.286405	2.24068	0.025047	0.0706497
Cntnap5a	1043.8	0.835247	0.085061	9.81939	9.29016e-23	7.03457e-20
Gm23393	0	NA	NA	NA	NA	NA
Gm28263	0.417032	1.84779	1.51863	1.21675	0.223701	NA
Gm19965	1.06206	2.04962	0.988619	2.07322	0.0381519	NA
Gm17777	0	NA	NA	NA	NA	NA
Gm24030	0	NA	NA	NA	NA	NA
Gm27785	0	NA	NA	NA	NA	NA
Gm28361	0	NA	NA	NA	NA	NA
Zfp813-ps	0	NA	NA	NA	NA	NA
Gm28362	0	NA	NA	NA	NA	NA
Gm28363	0	NA	NA	NA	NA	NA
Gm28359	0	NA	NA	NA	NA	NA
Gm18182	0	NA	NA	NA	NA	NA
B020011L13Rik	0	NA	NA	NA	NA	NA
Gm28360	0	NA	NA	NA	NA	NA
Gm28169	0.2185	0.06466	2.16717	0.0298362	0.976198	NA
Gm7195	0	NA	NA	NA	NA	NA
Gm28168	0	NA	NA	NA	NA	NA
Gm7145	0	NA	NA	NA	NA	NA
Gm28358	0	NA	NA	NA	NA	NA
Gm29489	0	NA	NA	NA	NA	NA
Gm29490	0.0441915	0.0370627	3.72495	0.00994986	0.992061	NA
Gm29104	0	NA	NA	NA	NA	NA
Gm29106	0.0463457	-0.443819	3.72495	-0.119148	0.905158	NA
Gm7200	0	NA	NA	NA	NA	NA
Tsn	868.371	0.0254582	0.0696861	0.365326	0.714868	0.822735
Nifk	240.686	-0.16415	0.119228	-1.37677	0.168584	0.30411
Gm28867	0.18005	-0.925658	3.32704	-0.278223	0.780841	NA
Clasp1	2304.76	0.131847	0.0641023	2.05682	0.0397033	0.101531
Gm26080	0	NA	NA	NA	NA	NA
Gm22710	2.56925	0.725832	1.03264	0.70289	0.482124	0.637654
Gm28466	0	NA	NA	NA	NA	NA
Tfcp2l1	115.557	0.243782	0.152008	1.60374	0.108771	0.219512
Gm22094	0	NA	NA	NA	NA	NA
Gm28882	0	NA	NA	NA	NA	NA
Gm23497	0	NA	NA	NA	NA	NA
Gm28467	0	NA	NA	NA	NA	NA
Gli2	130.85	-0.0462479	0.171692	-0.269366	0.787648	0.871771
Mir6346	0	NA	NA	NA	NA	NA
Gm26831	0.564941	0.528522	1.36075	0.388405	0.697716	NA
Gm8321	0	NA	NA	NA	NA	NA
Gm3508	0	NA	NA	NA	NA	NA
Gm29456	0	NA	NA	NA	NA	NA
Gm29455	2.47568	0.261524	0.744214	0.35141	0.725281	0.830308
Inhbb	109.178	-0.0262407	0.19059	-0.137682	0.890492	0.938092
Ralb	386.904	-0.490181	0.0955338	-5.13097	2.88251e-07	4.44501e-06
Gm29454	0	NA	NA	NA	NA	NA
Gm27184	4.24847	0.626068	0.542396	1.15426	0.248392	0.402247
Tmem185b	22.0244	-0.386327	0.253417	-1.52447	0.127391	0.246683
AC132393.1	0	NA	NA	NA	NA	NA
3830432H09Rik	2.92668	-0.309549	0.589607	-0.525008	0.599577	0.735538
Gm25322	0.155961	0.0370593	3.49059	0.0106169	0.991529	NA
Epb4.1l5	218.559	-0.0723699	0.0918005	-0.788339	0.430498	0.59146
Gm37219	2.56504	1.07742	0.699368	1.54056	0.123425	0.241043
Ptpn4	3441.62	0.195061	0.0896318	2.17625	0.0295369	0.0804716
Gm3851	0.58383	-0.0138165	1.32808	-0.0104033	0.9917	NA
Gm37745	125.924	0.522349	0.244168	2.1393	0.0324112	0.0866996
Gm29657	0	NA	NA	NA	NA	NA
Gm8338	0	NA	NA	NA	NA	NA
Gm29658	0.0601745	0.517958	3.72495	0.139051	0.88941	NA
Gm3551	0.190044	0.0370756	2.655	0.0139644	0.988858	NA
Gm28209	0	NA	NA	NA	NA	NA
Tmem177	83.0249	-0.393678	0.136339	-2.8875	0.00388314	0.0154952
Cfap221	5.41651	0.235628	0.475516	0.495521	0.620233	0.751785
Gm17973	0	NA	NA	NA	NA	NA
Sctr	5.37731	0.850002	0.464864	1.8285	0.0674749	0.152324
Tmem37	24.4533	-0.888354	0.297786	-2.98319	0.0028526	0.0120601
Dbi	1017.88	0.018629	0.144243	0.12915	0.897239	0.942075
3110009E18Rik	15.7852	-0.038644	0.28855	-0.133925	0.893462	0.939723
Steap3	67.0115	-1.03604	0.252253	-4.10717	4.0054e-05	0.000320068
C1ql2	92.6154	-0.222366	0.167601	-1.32675	0.18459	0.325262
1700012E03Rik	0.0601745	0.517958	3.72495	0.139051	0.88941	NA
Marco	0.347186	-1.01424	1.73972	-0.582988	0.559901	NA
En1	26.6934	-0.428619	0.222303	-1.92808	0.0538448	0.128352
RP24-358J4.2	0.343046	1.35458	1.5278	0.886618	0.375285	NA
2610027F03Rik	0	NA	NA	NA	NA	NA
Gm29346	0.0991559	0.0370738	3.72495	0.00995284	0.992059	NA
Gm29345	0.0601745	0.517958	3.72495	0.139051	0.88941	NA
Gm29344	0	NA	NA	NA	NA	NA
Gm29348	0.333475	-1.81338	1.72495	-1.05127	0.293135	NA
Gm29347	0.0458825	0.51796	3.72495	0.139052	0.889409	NA
Gm37043	0	NA	NA	NA	NA	NA
Celrr	13.4882	0.961589	0.471445	2.03966	0.041384	0.104828
Gm29359	0	NA	NA	NA	NA	NA
Gm38283	4.64366	0.0984347	0.563189	0.174781	0.861252	0.919453
Insig2	471.782	-0.233018	0.0844041	-2.76074	0.00576697	0.021592
Gm37174	21.0811	0.426918	0.262982	1.62338	0.104509	0.212946
2210011K15Rik	0.0991061	-0.935505	3.72419	-0.251197	0.801662	NA
Ccdc93	456.841	-0.22134	0.105299	-2.10201	0.035552	0.0932052
Gm15392	0	NA	NA	NA	NA	NA
Gm15393	0.0619206	-0.443817	3.72495	-0.119147	0.905159	NA
Htr5b	20.8571	0.515833	0.323891	1.59261	0.111247	0.222972
Gm8217	0	NA	NA	NA	NA	NA
Ddx18	253.998	-0.395491	0.0806212	-4.90555	9.31673e-07	1.23468e-05
Gm28591	0	NA	NA	NA	NA	NA
Gm37920	0	NA	NA	NA	NA	NA
Gm15394	0	NA	NA	NA	NA	NA
Gm8392	0	NA	NA	NA	NA	NA
Gm26472	0	NA	NA	NA	NA	NA
Gm28590	0	NA	NA	NA	NA	NA
Gm24547	0	NA	NA	NA	NA	NA
Gm36982	0	NA	NA	NA	NA	NA
Gm25771	0	NA	NA	NA	NA	NA
Gm29192	0	NA	NA	NA	NA	NA
Gm37970	0.148651	0.966593	2.85966	0.33801	0.735356	NA
Gm8403	0.0853271	-0.905415	3.7235	-0.243162	0.80788	NA
Gm28911	0.104106	0.517953	3.72495	0.13905	0.889411	NA
Gm20058	0.0940977	0.0370716	3.72495	0.00995225	0.992059	NA
Gm28912	0	NA	NA	NA	NA	NA
Dpp10	1832.67	0.634492	0.087547	7.24744	4.24715e-13	3.34277e-11
Gm37478	62.412	0.946263	0.278804	3.39401	0.000688784	0.00364442
Gm37221	43.7844	0.78651	0.286819	2.74218	0.00610333	0.0225628
Gm24791	5.8062	0.537036	0.600873	0.893759	0.371451	0.535812
Gm37066	38.0535	0.551252	0.306217	1.8002	0.0718295	0.159678
Gm37781	35.984	0.686903	0.331299	2.07336	0.0381386	0.0984582
Gm37396	18.4095	0.233923	0.480942	0.486385	0.626694	0.756248
Gm38263	58.1703	0.742028	0.310898	2.38672	0.0169993	0.0516733
Gm28929	0	NA	NA	NA	NA	NA
Gm18875	20.7859	0.615293	0.406173	1.51485	0.12981	0.249923
Gm37551	88.7431	0.444121	0.301144	1.47478	0.140271	0.264897
Gm38073	157.984	1.25194	0.446386	2.80462	0.00503761	0.019282
Gm25578	0	NA	NA	NA	NA	NA
Gm28928	91.8868	1.04788	0.422323	2.48122	0.0130934	0.0417418
Gm28299	17.4129	0.677919	0.401868	1.68692	0.0916186	0.192688
Gm37717	149.07	1.00272	0.461915	2.17078	0.0299475	0.0814261
1700121L03Rik	0.0971395	-0.443817	3.72495	-0.119147	0.905159	NA
Actr3	2282.83	-0.25444	0.0869872	-2.92503	0.00344426	0.0140529
Gm28706	0	NA	NA	NA	NA	NA
Slc35f5	263.831	-0.366101	0.0938741	-3.89992	9.62258e-05	0.000675735
Gm18444	0	NA	NA	NA	NA	NA
Gpr39	2.65778	0.584962	0.633629	0.923193	0.355907	0.520468
Lypd1	535.541	1.0128	0.0871295	11.6241	3.10793e-31	6.8247e-27
[truncated: 43,810 more rows]
