# Supplementary material for: Comparative Pathogenesis of Two Lineages of Powassan Virus Reveals Distinct Clinical Outcome, Neuropathology, and Inflammation
Source: Viruses. 2024 May 22;16(6):820. doi: 10.3390/v16060820 (PMC11209061; doi:10.3390/v16060820)
Supplement: Supplementary file 1 [file viruses-16-00820-s001.zip › Table S5.xlsx]

## Sheet: POWV vs Control 
Table S5. RNA-Seq full list of comparisons by gene for POWV vs Control group.
Gene	baseMean	log2FoldChange	lfcSE	stat	pvalue	padj
4933401J01Rik	0	NA	NA	NA	NA	NA
Gm26206	0	NA	NA	NA	NA	NA
Xkr4	1236.72	0.36165	0.0983706	3.6764	0.000236547	0.00148049
Gm18956	0.257781	0.751421	2.50667	0.299769	0.764353	NA
Gm37180	183.201	-0.199744	0.240318	-0.831165	0.40588	0.56792
Gm37363	156.712	-0.107246	0.238001	-0.450612	0.652269	0.773105
Gm37686	55.2682	0.0465214	0.27795	0.167373	0.867076	0.920555
Gm1992	0	NA	NA	NA	NA	NA
Gm37329	74.2283	-0.0159154	0.237459	-0.0670236	0.946563	0.967538
Gm7341	0.472128	0.292214	1.61629	0.180793	0.85653	NA
Gm38148	143.524	-0.168695	0.26732	-0.63106	0.528001	0.677128
Gm19938	181.829	-0.156331	0.254029	-0.615408	0.538285	0.685955
Gm10568	17.4747	2.51465	0.331767	7.57956	3.47e-14	9.9e-13
Gm38385	0	NA	NA	NA	NA	NA
Gm27396	0	NA	NA	NA	NA	NA
Gm37381	0.0427169	-0.20649	3.72495	-0.0554344	0.955792	NA
Gm6101	0.0389814	0.274394	3.72495	0.0736639	0.941278	NA
Rp1	1.1967	1.03778	0.962694	1.07799	0.281036	0.441212
Gm37483	0	NA	NA	NA	NA	NA
Sox17	14.0185	0.257879	0.285792	0.902333	0.36688	0.530077
Gm37587	0.590623	1.16784	1.43986	0.811076	0.417322	NA
Gm7357	0.431021	0.609073	1.51662	0.4016	0.687979	NA
Gm22307	0.20554	-0.206488	2.61341	-0.0790109	0.937024	NA
Gm38076	0	NA	NA	NA	NA	NA
Gm37323	0.424161	-1.79744	1.40343	-1.28075	0.200281	NA
Gm7369	0.0624269	0.755289	3.72495	0.202765	0.839319	NA
Gm6085	7.02637	-0.173404	0.437247	-0.39658	0.691677	0.802188
Gm6119	1.00728	-0.346558	1.03958	-0.333363	0.73886	0.835679
Gm25493	0.0439317	-0.20649	3.72495	-0.0554344	0.955792	NA
Gm2053	0.50984	-1.9403	1.35308	-1.43399	0.151576	NA
Gm6123	6.52357	0.277513	0.387749	0.715704	0.474174	0.631613
Mrpl15	339.624	-0.0940797	0.0992766	-0.947652	0.343307	0.506878
Gm37144	10.8445	-0.900261	0.409407	-2.19894	0.0278822	0.0783277
Lypla1	301.44	-0.121432	0.105111	-1.15527	0.247979	0.405189
Gm37988	0.0991061	0.274387	3.72495	0.073662	0.941279	NA
Tcea1	660.805	0.468356	0.0979166	4.78321	1.73e-06	1.85e-05
Gm6104	7.39771	-0.334139	0.362466	-0.921849	0.356607	0.520256
Gm37277	41.2032	0.783514	0.180141	4.34944	1.36e-05	0.000119655
Rgs20	298.665	-0.0250993	0.103879	-0.24162	0.809074	0.882967
Gm17100	2.60059	-0.368544	0.646492	-0.570067	0.568632	0.709806
Gm37079	17.8774	-0.454285	0.345273	-1.31573	0.188266	0.332624
Gm16041	0.448922	-0.997971	1.45409	-0.686318	0.492513	NA
Gm17101	1.40757	-0.486942	0.889654	-0.547339	0.584146	0.721304
Atp6v1h	1710.41	0.161827	0.0922855	1.75355	0.0795085	0.177048
Gm7182	0	NA	NA	NA	NA	NA
Gm37567	5.04077	0.0317639	0.507229	0.0626224	0.950067	0.969455
Gm38264	0.540454	0.545734	1.24769	0.437396	0.661824	NA
Oprk1	98.2788	-0.235301	0.146702	-1.60394	0.108727	0.223193
Gm36965	0	NA	NA	NA	NA	NA
Gm22463	0	NA	NA	NA	NA	NA
Gm37429	0	NA	NA	NA	NA	NA
Npbwr1	11.6488	0.377684	0.316952	1.19161	0.233413	0.388022
Gm19214	0.0660509	0.274392	3.72495	0.0736633	0.941278	NA
Rb1cc1	2300.69	-0.0409156	0.0536032	-0.763305	0.445281	0.60591
4732440D04Rik	117.818	-0.72358	0.168231	-4.30111	1.7e-05	0.000145084
Fam150a	0.409266	1.07705	1.42913	0.753635	0.451068	NA
Gm2147	0.280898	1.18351	1.62477	0.728421	0.466356	NA
Gm7417	0	NA	NA	NA	NA	NA
Gm19026	17.7063	-0.543687	0.24418	-2.22659	0.0259749	0.0739159
St18	573.973	-0.542517	0.130357	-4.16179	3.16e-05	0.000252513
Gm37405	0	NA	NA	NA	NA	NA
Gm7449	0.090074	0.274403	3.72495	0.0736662	0.941276	NA
Gm37108	10.3289	0.0913835	0.325125	0.281072	0.778655	0.863592
Gm37275	0	NA	NA	NA	NA	NA
Gm37225	0	NA	NA	NA	NA	NA
Gm37489	0	NA	NA	NA	NA	NA
Gm5694	0	NA	NA	NA	NA	NA
Pcmtd1	1844.74	0.074519	0.0812819	0.916798	0.359249	0.522773
Gm26983	0	NA	NA	NA	NA	NA
Gm38372	224.995	-0.819227	0.2359	-3.47277	0.000515118	0.00291093
Gm9826	6.91298	0.296504	0.390216	0.759847	0.447346	0.607678
Nras-ps2	0	NA	NA	NA	NA	NA
Gm23274	0	NA	NA	NA	NA	NA
Gm19002	0.0853271	0.274389	3.72495	0.0736627	0.941279	NA
Gm26901	31.6211	-0.587244	0.295668	-1.98616	0.0470159	0.117976
Gm18984	0	NA	NA	NA	NA	NA
Gm30414	0	NA	NA	NA	NA	NA
Gm37791	0	NA	NA	NA	NA	NA
Gm7470	0.0660509	0.274392	3.72495	0.0736633	0.941278	NA
Rps2-ps2	0	NA	NA	NA	NA	NA
Gm38216	0	NA	NA	NA	NA	NA
Sntg1	622.888	-0.0223414	0.112042	-0.199402	0.841948	0.904743
Gm38024	20.5382	0.213487	0.382729	0.557802	0.576979	0.715572
Gm16284	4.89574	0.504566	0.499093	1.01097	0.312033	0.474015
Gm38259	46.0421	-0.0216293	0.243954	-0.0886611	0.929351	0.958005
Gm23358	1.39507	0.48456	0.887346	0.546078	0.585012	0.721737
Gm37005	8.03526	0.255104	0.36584	0.69731	0.485609	0.640962
Gm15452	1.56468	-0.401541	0.752592	-0.533544	0.593657	0.728801
Gm36964	0.112397	0.274387	3.72495	0.0736621	0.941279	NA
Gm24276	0.54711	-0.861778	1.58505	-0.543692	0.586653	NA
Gm6152	0.180149	0.776555	2.70331	0.287261	0.773912	NA
Gm7445	0.32638	0.899394	3.71201	0.242293	0.808553	NA
Gm7493	10.6082	-0.585608	0.483922	-1.21013	0.226229	0.379231
Gm37629	21.8426	-0.675606	0.281109	-2.40336	0.0162451	0.0508237
Gm38008	8.87668	-0.702315	0.406863	-1.72617	0.0843165	0.185019
Gm37143	0	NA	NA	NA	NA	NA
Gm6187	0.170941	-0.206481	3.38513	-0.0609964	0.951362	NA
Gm18299	0	NA	NA	NA	NA	NA
Gm7512	0	NA	NA	NA	NA	NA
Gm24765	0	NA	NA	NA	NA	NA
Gm18300	1.92609	-0.648336	0.69319	-0.935293	0.349637	0.513486
Rrs1	218.688	0.213916	0.124073	1.72411	0.0846887	0.185647
Adhfe1	178.188	0.797678	0.144511	5.51986	3.39e-08	4.9e-07
2610203C22Rik	5.5069	-0.453899	0.445152	-1.01965	0.307895	0.469415
Gm6161	3.1428	0.897873	0.61252	1.46587	0.142685	0.273049
3110035E14Rik	1247.77	-0.219076	0.181826	-1.20487	0.228255	0.381775
Gm29520	0	NA	NA	NA	NA	NA
Mybl1	100.632	-0.152594	0.163651	-0.932435	0.351112	0.515048
Vcpip1	2191.5	0.391166	0.0775436	5.04447	4.55e-07	5.4e-06
1700034P13Rik	2.71677	-0.397591	0.580514	-0.684895	0.49341	0.646989
Sgk3	387.759	0.642087	0.110387	5.81671	6e-09	9.69e-08
Gm6195	2.03776	0.224747	0.862166	0.260677	0.794342	0.873835
Gm22607	0	NA	NA	NA	NA	NA
Mcmdc2	2.91917	0.407394	0.620904	0.656131	0.51174	0.66317
Snhg6	57.0479	0.408697	0.197454	2.06984	0.0384676	0.100959
Snord87	1.79488	-0.0730398	0.750275	-0.0973507	0.922448	0.953784
Tcf24	4.57373	-0.420127	0.571254	-0.735446	0.462068	0.620802
E330040D14Rik	0.234972	0.755309	2.12155	0.356018	0.721827	NA
Ppp1r42	4.64433	-0.300944	0.457373	-0.657985	0.510548	0.662075
Gm15818	0	NA	NA	NA	NA	NA
Gm24674	0	NA	NA	NA	NA	NA
Cops5	641.912	0.208504	0.0990618	2.10478	0.0353101	0.0943584
Cspp1	856.405	-0.656936	0.168996	-3.88729	0.000101368	0.000708799
1700047N06Rik	0	NA	NA	NA	NA	NA
Arfgef1	2686.96	0.0435921	0.0502493	0.867517	0.385659	0.548453
Gm26348	0	NA	NA	NA	NA	NA
Gm37569	39.9734	0.225664	0.296836	0.760234	0.447115	0.607433
Cpa6	18.5222	-1.25981	0.522903	-2.40926	0.0159848	0.0501872
Gm38005	2.75744	-4.00433	1.08567	-3.68834	0.000225726	0.00142286
Gm15604	1.8838	-2.27811	1.05747	-2.15431	0.031216	0.0855895
Gm25253	0.347911	-1.61105	3.22856	-0.498998	0.617781	NA
Gm15603	0.0427169	-0.20649	3.72495	-0.0554344	0.955792	NA
Gm37133	0	NA	NA	NA	NA	NA
Gm5522	0.0463457	0.274392	3.72495	0.0736633	0.941278	NA
Gm28659	0	NA	NA	NA	NA	NA
Gm22963	0	NA	NA	NA	NA	NA
Prex2	1191.4	-0.609289	0.156341	-3.89718	9.73e-05	0.000684709
Gm24173	0	NA	NA	NA	NA	NA
Gm28686	0	NA	NA	NA	NA	NA
Gm37410	0.0601745	0.755287	3.72495	0.202764	0.839319	NA
A830018L16Rik	657.309	-0.258779	0.104675	-2.47221	0.0134279	0.0437118
Gm38178	28.559	-0.376032	0.298941	-1.25788	0.208435	0.357768
Gm29273	0	NA	NA	NA	NA	NA
Gm38069	9.69612	-0.0038309	0.440925	-0.00868832	0.993068	0.995116
Gm7560	0.344328	1.69395	1.67298	1.01254	0.311282	NA
Gm22633	0	NA	NA	NA	NA	NA
Mir6341	0	NA	NA	NA	NA	NA
Gm2383	0.481037	-0.247541	1.36076	-0.181914	0.855651	NA
Gm6216	0	NA	NA	NA	NA	NA
Gm17644	0.118371	0.755284	3.72495	0.202764	0.83932	NA
Gm29663	0	NA	NA	NA	NA	NA
Sulf1	425.592	0.226744	0.129889	1.74568	0.0808666	0.17913
Slco5a1	118.49	-0.279534	0.150158	-1.8616	0.0626598	0.147945
Gm37162	0	NA	NA	NA	NA	NA
Gm5250	0	NA	NA	NA	NA	NA
Gm29283	0	NA	NA	NA	NA	NA
Prdm14	0.178838	-0.206487	2.70058	-0.0764604	0.939053	NA
Ncoa2	2049.99	-0.102242	0.0461184	-2.21694	0.0266272	0.075504
Gm38376	24.5076	-0.237662	0.371558	-0.639638	0.522408	0.67239
Gm37409	22.7317	-0.588169	0.319361	-1.8417	0.0655184	0.153219
Gm27881	0	NA	NA	NA	NA	NA
Gm38223	5.50833	-1.21503	0.424708	-2.86087	0.00422477	0.0169747
Gm37702	18.1938	-0.906566	0.282346	-3.21084	0.00132349	0.00646189
Gm23169	4.58017	-0.749693	0.564641	-1.32773	0.184266	0.327227
Gm38120	65.503	-0.658367	0.250064	-2.6328	0.00846853	0.0300265
Gm38380	51.3654	-0.587581	0.300749	-1.95373	0.0507335	0.125307
Gm29570	1.3797	-0.430873	0.845942	-0.509341	0.610513	0.742043
Gm7593	0.0389814	0.274394	3.72495	0.0736639	0.941278	NA
Tram1	601.659	0.326147	0.102161	3.19249	0.00141053	0.00681834
Lactb2	271.882	-0.268789	0.0966758	-2.78031	0.0054307	0.0208419
Gm38319	9.47093	0.259847	0.513862	0.505674	0.613085	0.743802
Xkr9	0.562487	2.3597	1.3674	1.72568	0.0844056	NA
Gm26273	0	NA	NA	NA	NA	NA
Gm5523	0.588215	0.255572	1.28026	0.199626	0.841773	NA
Gm36947	0.0968982	-0.687372	3.72495	-0.184532	0.853596	NA
Gm25491	0	NA	NA	NA	NA	NA
Gm37400	0	NA	NA	NA	NA	NA
Eya1	126.162	-0.0339132	0.126541	-0.268002	0.788698	0.869975
Gm22616	0	NA	NA	NA	NA	NA
Gm37444	2.63242	-0.342775	0.702828	-0.487708	0.625757	0.753437
Gm9947	16.0459	-0.174128	0.268931	-0.647481	0.51732	0.668166
Msc	6.16192	-0.132579	0.443878	-0.298684	0.765181	0.854255
Gm37412	7.68759	0.0962741	0.3446	0.279379	0.779954	0.864527
Smt3h2-ps4	2.90778	0.673433	0.54086	1.24512	0.213089	0.363789
Rpl5-ps1	8.68484	-0.353093	0.370409	-0.95325	0.340463	0.504055
Trpa1	3.28436	0.0722172	0.515785	0.140014	0.888649	0.933428
Gm26345	0	NA	NA	NA	NA	NA
Gm10566	6.6131	0.34319	0.404938	0.847513	0.396709	0.559322
Kcnb2	762.724	-0.307411	0.104283	-2.94784	0.00320002	0.013536
Gm38116	50.4021	-1.30235	0.346191	-3.76194	0.000168602	0.00110919
Gm37138	26.4632	-0.56935	0.269462	-2.11292	0.034608	0.0928052
Gm25227	0	NA	NA	NA	NA	NA
Gm25168	0.155006	-1.14413	2.82266	-0.405336	0.68523	NA
Gm6060	0.0660509	0.274392	3.72495	0.0736633	0.941278	NA
Gm28669	0.0954355	0.755284	3.72495	0.202764	0.83932	NA
Terf1	191.949	0.0610959	0.128268	0.476316	0.633849	0.759386
Gm37509	44.49	-0.0179822	0.321708	-0.0558961	0.955425	0.972878
Sbspon	3.62426	-1.01113	0.56075	-1.80317	0.0713619	0.163417
Gm23259	0.0619206	0.274394	3.72495	0.0736639	0.941278	NA
Gm7634	0	NA	NA	NA	NA	NA
4930444P10Rik	4.66013	-0.246899	0.462779	-0.533514	0.593678	0.728801
Rpl7	1699.23	0.565994	0.113949	4.96707	6.8e-07	7.82e-06
Rdh10	199.994	0.13376	0.160447	0.833672	0.404466	0.5665
Gm38249	4.61268	-0.526612	0.501806	-1.04943	0.293979	0.455167
Gm28095	0	NA	NA	NA	NA	NA
Stau2	1742.32	-0.0686521	0.0754604	-0.909777	0.36294	0.526622
Gm7568	0.218065	1.22257	2.53619	0.48205	0.62977	NA
Ube2w	820.605	0.00305434	0.0580631	0.0526038	0.958048	0.974182
Gm38342	3.77249	1.39122	0.560933	2.4802	0.013131	0.0428907
Tceb1	826.046	0.0509097	0.083301	0.611153	0.541098	0.688287
D030040B21Rik	0.250367	0.755306	2.4847	0.303983	0.761141	NA
Gm7654	0.171036	-1.08109	2.7664	-0.390793	0.69595	NA
Tmem70	222.958	-0.146961	0.10742	-1.3681	0.171282	0.311424
Ly96	21.747	0.475273	0.264483	1.79699	0.0723372	0.165063
Gm29649	0	NA	NA	NA	NA	NA
Gm5828	11.2605	0.409441	0.317205	1.29078	0.196781	0.343537
Gm28376	0.229485	0.274412	3.11468	0.0881029	0.929795	NA
4921511E07Rik	0	NA	NA	NA	NA	NA
Jph1	403.309	0.0625307	0.0911533	0.685995	0.492716	0.646543
Gm28783	0.484664	1.14098	1.35203	0.843901	0.398725	NA
Gdap1	1402.76	-0.126048	0.0609045	-2.06959	0.0384904	0.100974
Gm28784	4.43374	-0.732956	0.488089	-1.50169	0.133178	0.259255
Gm28785	0.049553	0.274392	3.72495	0.0736633	0.941278	NA
Gm5251	0.159566	0.755291	3.41881	0.220923	0.825153	NA
Rbm6-ps1	6.91637	0.0053183	0.418407	0.0127108	0.989858	0.993352
Gm6075	0.0389814	0.274394	3.72495	0.0736639	0.941278	NA
Gm25166	0	NA	NA	NA	NA	NA
Pi15	14.6923	-0.021923	0.291829	-0.0751229	0.940117	0.963971
Gm28154	8.97474	-0.283244	0.336117	-0.842694	0.399399	0.562049
Gm16070	24.4786	-0.411485	0.223068	-1.84466	0.0650871	0.152526
Crispld1	57.8383	-0.131856	0.139353	-0.946204	0.344044	0.507653
Gm28153	1.59862	0.19893	0.818282	0.243106	0.807923	0.88224
Gm7690	0	NA	NA	NA	NA	NA
Gm18775	13.0082	-0.697789	0.277629	-2.51338	0.0119579	0.0397738
Gm17969	0	NA	NA	NA	NA	NA
Gm28755	1.33678	-0.23104	0.86473	-0.267181	0.78933	0.870362
Gm28756	10.1861	-0.451086	0.342735	-1.31613	0.188129	0.332496
Crisp4	0	NA	NA	NA	NA	NA
Defb44-ps	0.0479487	-0.206488	3.72495	-0.0554338	0.955793	NA
Defb18	0	NA	NA	NA	NA	NA
Gm15386	0	NA	NA	NA	NA	NA
Gm17837	0.172125	0.755307	2.32173	0.32532	0.744939	NA
Gm29006	0	NA	NA	NA	NA	NA
Gm5252	0	NA	NA	NA	NA	NA
Gm24075	0	NA	NA	NA	NA	NA
Gm28343	0	NA	NA	NA	NA	NA
Gm28344	0	NA	NA	NA	NA	NA
Gm15825	1.22543	1.1276	0.861145	1.30942	0.190392	0.335162
Tfap2d	23.1831	0.308458	0.262997	1.17286	0.240853	0.396944
Gm10075	1.91388	0.562781	0.716245	0.785739	0.43202	0.593288
Tfap2b	140.179	-0.145923	0.153274	-0.952039	0.341077	0.504596
Gm28340	0.10652	0.755282	3.72495	0.202763	0.83932	NA
Gm28341	0	NA	NA	NA	NA	NA
Gm4849	4.19557	0.548387	0.545744	1.00484	0.314973	0.477303
Gm24633	0	NA	NA	NA	NA	NA
Gm38382	0.0883831	-0.687376	3.72495	-0.184533	0.853595	NA
Pkhd1	2.80782	-0.484007	0.707853	-0.683767	0.494122	0.647311
Gm37315	0	NA	NA	NA	NA	NA
4930486I03Rik	0.42799	-0.745467	1.65414	-0.450668	0.652229	NA
Gm15795	0.244549	0.795188	2.10235	0.378238	0.705254	NA
Gm24162	0	NA	NA	NA	NA	NA
Mir206	0	NA	NA	NA	NA	NA
Gm28653	1.7303	-1.04476	0.723585	-1.44387	0.148776	0.281649
Mir133b	0	NA	NA	NA	NA	NA
Il17a	0	NA	NA	NA	NA	NA
Il17f	0.328868	-1.50793	2.05254	-0.734665	0.462544	NA
Mcm3	85.7096	1.64537	0.274353	5.99729	2.01e-09	3.43e-08
Gm20587	0	NA	NA	NA	NA	NA
Gm28065	0.0680974	-0.206488	3.72495	-0.0554338	0.955793	NA
Gm24723	0	NA	NA	NA	NA	NA
6720483E21Rik	3.17441	-0.458207	0.636778	-0.719572	0.471789	0.629387
Paqr8	1990.65	-0.157079	0.112404	-1.39746	0.162276	0.299603
Gm24171	0	NA	NA	NA	NA	NA
Gm28064	5.60213	0.154608	0.40971	0.377359	0.705907	0.812319
Efhc1	14.4508	0.0964808	0.281492	0.342748	0.731788	0.830894
Tram2	100.542	1.59953	0.190779	8.38421	5.11e-17	1.79e-15
Gm28287	0.218494	-0.206481	2.16681	-0.0952929	0.924082	NA
Gm2693	2.47834	0.365977	0.600308	0.609649	0.542095	0.689112
Tmem14a	140.343	-0.145806	0.14976	-0.973599	0.330256	0.493207
Gm38224	3.73075	-1.00399	0.551335	-1.82101	0.0686047	0.158722
Gsta3	15.3376	-0.223617	0.332721	-0.672085	0.501529	0.653875
Gm28836	1.86392	-0.443459	0.689362	-0.643289	0.520037	0.670381
Gm7094	1.91033	0.685567	0.78042	0.878458	0.379695	0.542422
Gm4956	0.357621	-0.206482	1.56931	-0.131575	0.895321	NA
Gm21909	0.0660509	0.274392	3.72495	0.0736633	0.941278	NA
Khdc1a	0.0750432	0.755287	3.72495	0.202764	0.839319	NA
Gm16329	0	NA	NA	NA	NA	NA
Gm16327	0	NA	NA	NA	NA	NA
Khdc1c	0.0971395	0.274394	3.72495	0.0736639	0.941278	NA
Gm2709	0	NA	NA	NA	NA	NA
Gm16533	0	NA	NA	NA	NA	NA
Khdc1b	0	NA	NA	NA	NA	NA
Gm16328	0	NA	NA	NA	NA	NA
Kcnq5	996.277	0.0108688	0.143364	0.0758128	0.939568	0.963758
Gm36949	26.096	0.00367755	0.303778	0.012106	0.990341	0.993562
Gm7658	100.97	0.48701	0.162854	2.99047	0.00278545	0.0120566
Gm38243	62.3561	-0.801626	0.339719	-2.35967	0.0182911	0.0558519
Gm26580	1.4563	0.939146	0.783856	1.19811	0.230874	0.384796
Gm5696	0	NA	NA	NA	NA	NA
Gm28239	0	NA	NA	NA	NA	NA
Rims1	3306.6	-0.369401	0.0948309	-3.89537	9.81e-05	0.000689247
Gm26866	0.0489495	-0.206488	3.72495	-0.0554338	0.955793	NA
Gm7761	0.676991	-0.47371	1.18288	-0.400474	0.688808	NA
Gm29506	0.481916	-1.43729	1.50081	-0.957676	0.338226	NA
4933415F23Rik	0.213029	2.03519	2.12464	0.957899	0.338113	NA
Gm24176	0	NA	NA	NA	NA	NA
Gm6420	0.0441915	-0.20649	3.72495	-0.0554344	0.955792	NA
Mir30a	2.05682	-0.486533	0.778574	-0.624903	0.532035	0.680614
Gm27028	24.5128	-0.624923	0.223639	-2.79434	0.00520052	0.0201659
Mir30c-2	0	NA	NA	NA	NA	NA
Gm29107	3.84796	-1.0532	0.572876	-1.83845	0.0659963	0.15414
Gm20954	0.386554	1.15347	3.25467	0.354404	0.723036	NA
Ogfrl1	2085.85	0.0243083	0.0741928	0.327637	0.743186	0.838545
Gm7784	0.0463457	0.274392	3.72495	0.0736633	0.941278	NA
Gm28822	1.28195	0.415081	0.877425	0.473067	0.636165	0.760828
B3gat2	201.421	-0.299929	0.102723	-2.91979	0.00350266	0.0145727
Smap1	968.226	-0.306229	0.0613582	-4.99083	6.01e-07	6.97e-06
Sdhaf4	66.5099	-0.30111	0.171307	-1.75772	0.0787953	0.175838
Gm26524	0.0872616	0.274401	3.72495	0.0736657	0.941276	NA
Fam135a	882.353	-0.100316	0.0748696	-1.33987	0.180287	0.322306
Gm37580	2.22034	-0.662584	0.665342	-0.995855	0.319321	0.481866
Gm26607	0	NA	NA	NA	NA	NA
Col9a1	27.5838	1.08198	0.314062	3.44512	0.000570808	0.00317587
Col19a1	256.823	-0.260726	0.19813	-1.31593	0.188197	0.332573
Gm26418	0.607053	-0.716305	1.23029	-0.582225	0.560415	NA
Tubb4b-ps2	1.89982	-0.499113	0.7753	-0.643767	0.519726	0.670199
Gm28439	270.774	-0.0916298	0.161579	-0.56709	0.570653	0.711255
Gm10222	81.6199	0.0170235	0.182479	0.0932904	0.925673	0.955348
Gm28438	233.721	0.131615	0.185782	0.708435	0.478675	0.63544
Gm28437	654.62	0.142852	0.185693	0.769289	0.441722	0.602276
Gm10925	568.526	0.269045	0.191648	1.40385	0.160364	0.29711
Gm28661	361.851	0.142603	0.139902	1.0193	0.308059	0.469578
Gm29216	452.361	0.14168	0.17902	0.791423	0.428697	0.589989
Lmbrd1	1834.05	-0.123654	0.0579897	-2.13235	0.032978	0.0894632
Gm28594	0	NA	NA	NA	NA	NA
Gm28237	0.181655	0.27439	3.3276	0.0824589	0.934282	NA
Gm9443	0.049553	0.274392	3.72495	0.0736633	0.941278	NA
Gm29414	0.167978	1.22213	2.75663	0.443342	0.657519	NA
Adgrb3	2707.39	-0.246252	0.121329	-2.02963	0.0423946	0.108971
Gm15702	0.267089	-0.183014	1.8056	-0.101359	0.919265	NA
Gm20172	56.4551	-0.739411	0.284065	-2.60297	0.00924207	0.0322646
Gm22260	10.9717	-0.5859	0.345882	-1.69393	0.0902789	0.194745
Gm37543	46.7798	-0.532512	0.330811	-1.60972	0.107459	0.221202
Gm37331	188.744	-0.600244	0.202122	-2.96972	0.00298074	0.0127518
Gm37211	123.468	-0.672694	0.241488	-2.78561	0.00534264	0.0205869
Gm37862	145.384	-0.60168	0.236376	-2.54544	0.010914	0.036984
Gm38286	155.932	-0.583302	0.230126	-2.53471	0.0112541	0.0378991
Gm37880	213.834	-0.715529	0.297848	-2.40233	0.0162909	0.0509401
Gm25294	0	NA	NA	NA	NA	NA
Gm37011	137.841	-0.696583	0.181876	-3.82998	0.000128152	0.000872002
Gm29214	43.4061	-0.539045	0.220931	-2.43988	0.0146922	0.0468911
Gm37051	172.094	-0.656416	0.216509	-3.03182	0.0024308	0.0107768
Gm38260	342.164	-0.520382	0.174502	-2.98209	0.00286287	0.0123311
Gm37628	460.194	-0.664765	0.246347	-2.69849	0.00696544	0.0255811
8030445P17Rik	222.352	-0.74265	0.244702	-3.03491	0.00240604	0.0106884
Gm38198	365.954	-0.771038	0.294501	-2.61812	0.00884166	0.0311039
Gm37077	292.472	-0.8398	0.185807	-4.51976	6.19e-06	5.91e-05
Gm37895	566.875	-0.651839	0.1817	-3.58745	0.000333931	0.00200207
Gm36952	499.623	-0.731119	0.208479	-3.50693	0.000453312	0.00260559
Gm37602	362.641	-0.590879	0.149886	-3.94219	8.07e-05	0.000580075
2900022M07Rik	83.2575	-0.930423	0.270068	-3.44514	0.000570763	0.00317587
2900002M20Rik	64.1325	-0.77055	0.24593	-3.13321	0.00172907	0.00810344
Gm9884	9.75219	-1.01746	0.352508	-2.88634	0.00389752	0.0158742
Gm18443	0	NA	NA	NA	NA	NA
Gm19123	0	NA	NA	NA	NA	NA
Gm24064	0	NA	NA	NA	NA	NA
4931408C20Rik	0	NA	NA	NA	NA	NA
n-R5s209	0	NA	NA	NA	NA	NA
Gm19641	0	NA	NA	NA	NA	NA
Gm5524	0.0439317	-0.20649	3.72495	-0.0554344	0.955792	NA
Gm18776	0	NA	NA	NA	NA	NA
Gm19028	0.124854	1.29091	3.72145	0.346883	0.728679	NA
Gm38089	0	NA	NA	NA	NA	NA
Gm7846	6.28322	0.265622	0.414161	0.64135	0.521295	0.671494
Gm597	0.0680974	-0.206488	3.72495	-0.0554338	0.955793	NA
Gm5697	0.151011	-0.687377	2.85494	-0.240768	0.809735	NA
Gm6462	0	NA	NA	NA	NA	NA
Gm18033	0	NA	NA	NA	NA	NA
Gm25586	0	NA	NA	NA	NA	NA
Gm22679	0	NA	NA	NA	NA	NA
Gm23785	0	NA	NA	NA	NA	NA
Mir6342	0.0427169	-0.20649	3.72495	-0.0554344	0.955792	NA
Gm5525	5.44092	0.795127	0.462155	1.72047	0.0853462	0.186676
Gm7858	0	NA	NA	NA	NA	NA
Gm23771	0	NA	NA	NA	NA	NA
Gm27430	0.117047	-0.687372	3.72495	-0.184532	0.853596	NA
Gm9898	0.522605	-0.192489	1.27567	-0.150893	0.88006	NA
Gm6473	7.05897	0.0596133	0.37011	0.161069	0.872039	0.923527
Gm2914	0.311886	2.04882	1.73376	1.18172	0.237315	NA
Phf3	1888.77	-0.124116	0.0587701	-2.11189	0.0346957	0.0929672
Gm37522	62.3448	-0.671109	0.230961	-2.90573	0.00366399	0.0150961
Gm37906	105.349	-0.322087	0.22247	-1.44778	0.147678	0.280239
Ptp4a1	625.429	0.244059	0.115979	2.10434	0.0353491	0.0944521
Gm5698	0	NA	NA	NA	NA	NA
Gm9458	0	NA	NA	NA	NA	NA
Gm5699	0.0619206	0.274394	3.72495	0.0736639	0.941278	NA
Gm29669	0	NA	NA	NA	NA	NA
Gm28644	0	NA	NA	NA	NA	NA
Gm27362	0	NA	NA	NA	NA	NA
4931428L18Rik	0.0489495	-0.206488	3.72495	-0.0554338	0.955793	NA
Gm29128	0	NA	NA	NA	NA	NA
Gm7893	0	NA	NA	NA	NA	NA
Lgsn	0.247865	1.24197	2.51768	0.493299	0.621802	NA
Pih1d3	0	NA	NA	NA	NA	NA
Gm26145	0	NA	NA	NA	NA	NA
Gm4850	0	NA	NA	NA	NA	NA
Gm28645	0.0660509	0.274392	3.72495	0.0736633	0.941278	NA
Gm6489	0	NA	NA	NA	NA	NA
Gm10307	0	NA	NA	NA	NA	NA
Gm19680	8.16702	0.633717	0.388712	1.6303	0.103038	0.214512
Gm23032	0	NA	NA	NA	NA	NA
Gm7910	0	NA	NA	NA	NA	NA
Khdrbs2	245.349	-0.141982	0.137128	-1.0354	0.300482	0.462051
Gm25814	0.0680974	-0.206488	3.72495	-0.0554338	0.955793	NA
Gm37999	19.7185	-0.159335	0.34544	-0.461251	0.644618	0.767314
Gm37110	1.00327	-0.65436	0.926417	-0.706335	0.47998	0.636604
Gm37911	37.099	-0.204401	0.296673	-0.688976	0.490838	0.645048
Gm9839	0.136964	0.755287	3.59954	0.209828	0.833802	NA
Gm37792	46.7934	-0.282559	0.233907	-1.208	0.227049	0.380257
Gm5415	0.486008	0.659817	1.28955	0.511664	0.608886	NA
Gm24732	0	NA	NA	NA	NA	NA
Gm37426	6.59084	-0.249335	0.434674	-0.573613	0.56623	0.707921
Gm23024	0.184258	1.06538	2.68866	0.396248	0.691922	NA
Gm37151	1.34471	1.40329	0.994393	1.41121	0.158184	0.29424
Gm28624	0.510604	0.297447	1.52977	0.194439	0.845832	NA
Gm37724	1.00243	0.334051	1.1132	0.300082	0.764115	0.853591
Gm7114	3.16822	0.392341	0.531685	0.737921	0.460563	0.61962
Gm4785	0.341712	0.785315	1.5551	0.504994	0.613563	NA
Gm24901	0	NA	NA	NA	NA	NA
Gm37591	0.710426	2.89184	1.32774	2.17801	0.029405	NA
Gm2987	0	NA	NA	NA	NA	NA
Gm25792	0	NA	NA	NA	NA	NA
Gm18799	2.33392	0.272835	0.716039	0.381033	0.703179	0.81059
Gm7933	0.0883831	-0.687376	3.72495	-0.184533	0.853595	NA
Gm23453	0	NA	NA	NA	NA	NA
Prim2	97.9259	-0.117197	0.126655	-0.925322	0.354799	0.518602
Gm29228	0	NA	NA	NA	NA	NA
Gm37618	13.2007	-1.1192	0.306146	-3.65577	0.000256406	0.00158519
Gm17813	0	NA	NA	NA	NA	NA
1700001G17Rik	1.689	-1.39595	0.82735	-1.68726	0.0915542	0.196605
Gm38173	0.528487	2.35494	1.40414	1.67714	0.0935158	NA
Rab23	419.7	-0.190229	0.0595301	-3.1955	0.00139587	0.0067543
Bag2	54.7562	-0.272497	0.165241	-1.64909	0.0991294	0.208177
Gm37905	0.392625	-1.31058	1.46196	-0.89645	0.370013	NA
Zfp451	1940.36	-0.165789	0.0688944	-2.40642	0.0161099	0.0504868
Gm15455	3.94145	0.815325	0.546567	1.49172	0.135773	0.2631
Bend6	1529.65	-0.206283	0.129243	-1.59609	0.110469	0.225833
Gm37067	37.0528	-1.12385	0.365742	-3.07278	0.00212074	0.00960041
Dst	13187.5	0.0480461	0.0621002	0.773687	0.439116	0.600059
Gm37354	31.0335	-0.891147	0.320645	-2.77924	0.00544871	0.0208975
Gm28631	0	NA	NA	NA	NA	NA
Gm23792	0	NA	NA	NA	NA	NA
Gm38157	47.5022	-0.464749	0.324749	-1.4311	0.152401	0.286506
mmu-mir-6896	1.46509	-0.673497	0.882986	-0.76275	0.445613	0.606119
Gm26788	4.67634	0.724575	0.455997	1.58899	0.112062	0.228131
D630036G22Rik	69.3995	0.448057	0.19687	2.27591	0.0228517	0.0667053
A930005N03Rik	0.933987	-0.249697	1.01389	-0.246276	0.805469	0.880934
Gm37958	0	NA	NA	NA	NA	NA
Gm37385	0.204111	1.25696	2.59799	0.483819	0.628515	NA
Gm5266	0	NA	NA	NA	NA	NA
Gm3052	10.3927	-0.966168	0.346253	-2.79035	0.00526507	0.0203506
Gm37233	84.2859	-0.40139	0.271884	-1.47633	0.139856	0.26889
Mir5103	0	NA	NA	NA	NA	NA
Ccdc115	140.636	0.254153	0.119272	2.13086	0.0331008	0.0897512
Gm28306	0	NA	NA	NA	NA	NA
Imp4	379.545	0.00976967	0.0858425	0.113809	0.909389	0.945085
Ptpn18	38.2782	1.70181	0.273924	6.2127	5.21e-10	9.62e-09
Gm28417	1.24145	1.89984	1.08685	1.74802	0.0804602	0.178582
4930568A12Rik	0.934086	1.47263	1.11562	1.32002	0.186829	0.330674
Prss39	0.301806	-0.206485	1.7596	-0.117347	0.906585	NA
Gm28416	0	NA	NA	NA	NA	NA
Cfc1	0.191491	0.299687	2.70235	0.110899	0.911697	NA
Gm28419	0	NA	NA	NA	NA	NA
Prss40	0	NA	NA	NA	NA	NA
1700101I19Rik	0.559566	-0.70855	3.59633	-0.19702	0.843812	NA
Amer3	415.894	0.232384	0.0921391	2.5221	0.0116657	0.0390642
Gm28418	0.0458825	0.755289	3.72495	0.202765	0.839319	NA
Gm36984	0.129408	1.22177	2.9904	0.408563	0.68286	NA
Gm29730	0.628347	3.24459	1.19657	2.71158	0.00669644	NA
AA619741	4.44402	5.52391	1.0278	5.37451	7.68e-08	1.05e-06
Arhgef4	1837.03	0.00353008	0.0501094	0.0704474	0.943838	0.966121
AC107766.1	0	NA	NA	NA	NA	NA
Gm37224	4.44565	-0.209327	0.455981	-0.45907	0.646184	0.768447
Gm37845	4.6604	-0.449656	0.632434	-0.710994	0.477088	0.633898
Gm38336	10.6914	-1.06158	0.421085	-2.52106	0.0117001	0.0391243
Fam168b	3287.6	-0.0474359	0.0480619	-0.986974	0.323656	0.486311
Gm37127	1.26383	0.299604	1.04431	0.286891	0.774196	0.860571
Plekhb2	2551.49	-0.0703542	0.0720195	-0.976876	0.32863	0.491552
Gm19430	0.33216	0.755304	1.9915	0.379264	0.704492	NA
Gm37670	0.517156	0.411717	1.29388	0.318203	0.750331	NA
Gm8009	0.0624269	0.755289	3.72495	0.202765	0.839319	NA
Gm38027	0	NA	NA	NA	NA	NA
Gm25096	0	NA	NA	NA	NA	NA
Gm37068	0.620703	0.898268	1.183	0.759316	0.447663	NA
Gm25634	0	NA	NA	NA	NA	NA
Gm28415	0	NA	NA	NA	NA	NA
1110002O04Rik	0.877137	-2.3917	1.1158	-2.14348	0.0320746	0.08742
Gm8022	0	NA	NA	NA	NA	NA
Gm37146	0	NA	NA	NA	NA	NA
Gm33222	0.331947	-0.690774	1.71726	-0.402254	0.687497	NA
4930535G08Rik	0	NA	NA	NA	NA	NA
Gm38049	0.0680974	-0.206488	3.72495	-0.0554338	0.955793	NA
Hs6st1	777.249	0.0606713	0.0752873	0.805863	0.420322	0.58189
Gm37335	0.364365	-0.557862	1.54215	-0.361742	0.717545	NA
Gm33280	0.253548	0.255733	1.82586	0.140062	0.888611	NA
Uggt1	1213.97	-0.199537	0.0596233	-3.34662	0.00081802	0.00430954
Mir6897	0.539626	-0.85763	1.4193	-0.604264	0.545668	NA
Neurl3	71.8186	3.70552	0.368271	10.0619	8.14e-24	4.29e-22
Arid5a	533.345	1.97495	0.248195	7.95726	1.76e-15	5.57e-14
4930403P22Rik	0.909075	2.93819	2.15287	1.36478	0.172321	0.312562
Kansl3	1110.95	0.264559	0.0706241	3.74602	0.000179665	0.00116937
Mir6898	0.0441915	-0.20649	3.72495	-0.0554344	0.955792	NA
Fer1l5	1.36716	1.66909	1.0828	1.54146	0.123206	0.244995
Lman2l	453.43	-0.358419	0.0918415	-3.90258	9.52e-05	0.000671793
Cnnm4	233.328	-0.0820097	0.107456	-0.763193	0.445348	0.605913
Gm37909	10.3587	-0.70779	0.371094	-1.90731	0.056481	0.136483
AC084391.1	0	NA	NA	NA	NA	NA
Cnnm3	394.071	0.0340253	0.0793057	0.429039	0.667895	0.784736
Gm38033	0.17077	1.20432	2.737	0.440013	0.659927	NA
Ankrd23	35.9631	-0.283036	0.190471	-1.48598	0.137284	0.265382
Ankrd39	86.7368	0.0951192	0.138248	0.688031	0.491433	0.645465
Sema4c	276.991	0.420074	0.118336	3.54984	0.000385471	0.00226319
D430040D24Rik	19.319	1.06988	0.241578	4.42871	9.48e-06	8.63e-05
Fam178b	2.06383	-0.386832	0.748845	-0.516572	0.605455	0.738157
Gm6428	1.36644	-0.923621	0.90114	-1.02495	0.305388	0.466954
Gm24133	0	NA	NA	NA	NA	NA
Cox5b	1330.18	0.0473715	0.118364	0.400219	0.688995	0.80056
Actr1b	2273.38	-0.155497	0.0399834	-3.88904	0.000100641	0.000705377
4933424G06Rik	1.04995	-0.0993689	1.2076	-0.0822864	0.934419	0.960974
Gm33533	12.1722	-0.498195	0.416505	-1.19613	0.231645	0.385811
RP23-247A1.6	1.79096	0.597977	0.780305	0.766337	0.443476	0.60403
Zap70	42.798	1.93562	0.295296	6.55484	5.57e-11	1.16e-09
Gm18828	0	NA	NA	NA	NA	NA
Tmem131	1521.53	-0.0979898	0.0712433	-1.37542	0.169	0.308548
Gm37506	4.05166	-0.441702	0.482691	-0.915082	0.360148	0.523848
Gm38115	35.474	-0.44184	0.312333	-1.41464	0.157173	0.292954
F830112A20Rik	59.6049	-0.339389	0.257372	-1.31867	0.187279	0.331278
Rpl12-ps1	0.348013	1.31943	1.95452	0.675066	0.499634	NA
n-R5s210	0	NA	NA	NA	NA	NA
Vwa3b	17.1318	0.289611	0.313749	0.923068	0.355972	0.519583
Gm37020	0.83473	-0.8761	1.09231	-0.802062	0.422517	0.583813
Cnga3	3.018	0.972666	0.751357	1.29455	0.195477	0.341837
1700074A21Rik	0	NA	NA	NA	NA	NA
Inpp4a	3160.43	-0.226205	0.0607088	-3.72606	0.000194495	0.00125118
4930439A04Rik	0.0938312	0.274405	3.72495	0.0736668	0.941275	NA
Gm37135	0	NA	NA	NA	NA	NA
Coa5	899.74	0.0323526	0.106913	0.302606	0.76219	0.852321
Unc50	302.547	0.137888	0.102337	1.3474	0.177852	0.319321
Mgat4a	840.112	0.0433689	0.0499798	0.867729	0.385542	0.548412
4930594C11Rik	47.4319	-0.270913	0.314966	-0.860133	0.389716	0.552275
2010300C02Rik	1765.09	0.0183818	0.173338	0.106046	0.915545	0.949079
4930556I23Rik	0.0660509	0.274392	3.72495	0.0736633	0.941278	NA
4930470B04Rik	0.188205	-0.206489	2.68288	-0.0769655	0.938651	NA
Gm19863	38.1995	-0.809794	0.405978	-1.99468	0.0460783	0.11618
Tsga10	318.66	-0.618647	0.123233	-5.02013	5.16e-07	6.07e-06
Gm26805	21.2567	-0.283194	0.283968	-0.997277	0.31863	0.481071
Lipt1	33.8009	-0.424461	0.187307	-2.26613	0.0234436	0.0681158
Mitd1	202.446	1.90713	0.18225	10.4643	1.26e-25	7.24e-24
Mrpl30	491.467	0.597963	0.104953	5.69745	1.22e-08	1.88e-07
Lyg2	0.741338	-1.22379	1.18571	-1.03212	0.302016	NA
Gm15457	0.216506	0.274407	2.1714	0.126373	0.899436	NA
Lyg1	0.136121	0.274394	3.59984	0.0762237	0.939241	NA
Gm23409	0	NA	NA	NA	NA	NA
Txndc9	544.441	0.402274	0.0895253	4.49341	7.01e-06	6.58e-05
Eif5b	954.172	0.248243	0.11676	2.12609	0.0334959	0.0905679
Rev1	696.417	-0.0420083	0.111618	-0.376357	0.706651	0.812901
Gm37062	35.9251	-0.0320161	0.216237	-0.14806	0.882295	0.929591
Gm5099	0.141094	0.755285	3.56385	0.21193	0.832162	NA
Aff3	992.349	-0.127948	0.0741906	-1.72459	0.0846017	0.185474
Gm16150	1.482	0.52479	0.891133	0.588903	0.555927	0.700231
Gm16151	0	NA	NA	NA	NA	NA
Gm16152	1.43545	-1.52281	1.11436	-1.36654	0.171771	0.311912
Gm34727	0	NA	NA	NA	NA	NA
Gm38135	0	NA	NA	NA	NA	NA
2610300A13Rik	0	NA	NA	NA	NA	NA
Lonrf2	2520.19	-0.396391	0.0793583	-4.99495	5.89e-07	6.84e-06
Chst10	707.37	-0.383546	0.0553591	-6.92833	4.26e-12	1e-10
Gm37707	0	NA	NA	NA	NA	NA
Gm6621	0.169398	1.71793	3.3936	0.506227	0.612697	NA
Nms	1.22258	0.504194	1.10704	0.455443	0.648791	0.770392
Pdcl3	219.87	0.118891	0.130249	0.912802	0.361347	0.525029
Gm37309	20.5114	-0.775829	0.341858	-2.26945	0.023241	0.0676592
Gm37821	0.545098	2.57912	1.29199	1.99625	0.0459071	NA
Gm37091	0.205567	0.776037	2.5921	0.299385	0.764646	NA
Mir6349	0	NA	NA	NA	NA	NA
Npas2	366.656	-0.0961709	0.157816	-0.609385	0.54227	0.689224
Gm20428	0.263795	-1.16679	1.81082	-0.644347	0.519351	NA
Gm3617	6.54314	-1.15295	0.567717	-2.03085	0.0422702	0.108746
Rpl31	1558.51	0.547617	0.125748	4.35488	1.33e-05	0.000117108
Tbc1d8	368.592	-0.264272	0.104983	-2.51727	0.0118268	0.0394485
Gm37265	6.81313	-0.985894	0.458977	-2.14803	0.0317117	0.0866768
Gm24826	0	NA	NA	NA	NA	NA
ACEA_U3	3.05952	-0.951214	0.664875	-1.43067	0.152526	0.28665
Cnot11	371.662	0.243995	0.0987905	2.46983	0.0135179	0.0439014
Gm15832	37.2535	-0.0124011	0.304711	-0.0406977	0.967537	0.980513
Snord89	3.52857	-0.267698	0.565991	-0.472972	0.636233	0.760856
Rnf149	381.317	0.741314	0.176767	4.19374	2.74e-05	0.000222904
Gm23722	10.8206	0.762531	0.397517	1.91824	0.0550808	0.133847
Gm5100	0.67169	-0.828974	1.34738	-0.615247	0.538391	NA
Creg2	1118.86	-0.0324011	0.149931	-0.216107	0.828904	0.896188
D930019O06Rik	42.3228	-0.190841	0.218403	-0.873804	0.382225	0.544806
Rfx8	1.59726	0.565473	0.7792	0.72571	0.468016	0.626214
Gm3646	0.0427169	-0.20649	3.72495	-0.0554344	0.955792	NA
1700066B17Rik	0.337371	0.672142	1.992	0.337421	0.7358	NA
Map4k4	1991.38	-0.105501	0.0473999	-2.22575	0.0260306	0.0740329
4930456G14Rik	5.71914	-0.0913759	0.480112	-0.190322	0.849057	0.909221
Il1r2	32.7399	5.04224	0.836149	6.03031	1.64e-09	2.83e-08
Gm16894	21.148	-0.424327	0.244084	-1.73845	0.0821324	0.181229
Gm37347	2.44667	3.56234	0.96848	3.67828	0.000234808	0.00147166
Il1r1	110.976	1.13628	0.160929	7.06072	1.66e-12	4.07e-11
Gm38070	5.58699	0.37561	0.435395	0.862689	0.388309	0.551167
Il1rl2	14.8779	0.201856	0.338637	0.596084	0.551119	0.69646
Gm17970	0.509421	-0.813541	1.37695	-0.590828	0.554635	NA
Il1rl1	3.91785	-0.647673	0.619835	-1.04491	0.296064	0.457533
Il18r1	13.7798	5.70599	0.884446	6.45148	1.11e-10	2.21e-09
Il18rap	55.2217	7.48745	0.871609	8.59037	8.67e-18	3.19e-16
Gm35801	0.0720255	0.755289	3.72495	0.202765	0.839319	NA
Slc9a4	29.4634	-0.243903	0.224796	-1.085	0.277923	0.437538
Gm37435	0.132102	0.274387	3.72495	0.073662	0.941279	NA
Slc9a2	85.9485	0.397891	0.169461	2.34798	0.0188755	0.0572909
Gm37623	0	NA	NA	NA	NA	NA
Gm37915	0.583248	0.216158	1.25232	0.172607	0.862961	NA
Mfsd9	54.3639	-0.117795	0.196901	-0.598248	0.549675	0.695259
Tmem182	1.85369	-1.51594	0.997746	-1.51936	0.128671	0.252996
Gm5973	0	NA	NA	NA	NA	NA
4930448I06Rik	0.0445446	0.755287	3.72495	0.202764	0.839319	NA
Gm28634	0.143022	0.755289	3.54781	0.212889	0.831414	NA
Gm29260	4.36657	-0.15622	0.489144	-0.319374	0.749443	0.842619
Gm5267	0	NA	NA	NA	NA	NA
Gm8176	0	NA	NA	NA	NA	NA
Gm9915	0.240668	0.274411	2.10549	0.130331	0.896305	NA
Gm29664	0	NA	NA	NA	NA	NA
Gm28175	3.43885	-0.362392	0.519846	-0.697114	0.485731	0.641088
Gm28140	0.100902	0.274392	3.72495	0.0736633	0.941278	NA
Gm37047	0.333556	-0.859286	1.50994	-0.569086	0.569298	NA
Pantr1	157.941	-0.265042	0.157095	-1.68714	0.0915755	0.196633
4930420N18Rik	0	NA	NA	NA	NA	NA
Gm20646	38.8883	-0.533654	0.180912	-2.94979	0.00317985	0.013477
Pou3f3	1367.81	-0.271071	0.0896499	-3.02366	0.00249734	0.0110261
Pantr2	14.1556	-0.92345	0.357031	-2.58647	0.00969656	0.0336011
Dalir	16.9452	-0.232577	0.326701	-0.711897	0.476529	0.633524
Mrps9	398.945	0.07131	0.0852149	0.836826	0.40269	0.564744
Gm23126	0	NA	NA	NA	NA	NA
Gpr45	153.201	-0.350636	0.136872	-2.56178	0.0104138	0.0355725
Gm24001	0.318203	-0.769457	2.0047	-0.383827	0.701106	NA
Tgfbrap1	851.472	0.0423171	0.0565507	0.748304	0.454277	0.614113
Gm28782	1.19875	-2.96289	1.21102	-2.44661	0.0144207	0.0462214
8430432A02Rik	7.52637	0.194061	0.436748	0.444333	0.656802	0.776227
AI597479	352.882	-0.302864	0.0807918	-3.7487	0.000177757	0.00116012
Fhl2	255.116	0.557236	0.120492	4.62469	3.75e-06	3.75e-05
Gm8210	95.3244	0.424301	0.190005	2.2331	0.0255424	0.0728795
Gm29040	0.0489495	-0.206488	3.72495	-0.0554338	0.955793	NA
Gm29610	0	NA	NA	NA	NA	NA
Gm29041	0	NA	NA	NA	NA	NA
Nck2	373.324	-0.0616481	0.0814941	-0.756473	0.449366	0.609482
Gm37536	17.5906	-0.620847	0.341401	-1.81853	0.0689834	0.159396
Gm38228	18.0399	-0.84702	0.364365	-2.32465	0.0200906	0.0600825
1500015O10Rik	35.2278	-0.530779	0.278611	-1.90509	0.0567677	0.136968
Gm29155	11.9947	0.131635	0.343376	0.383357	0.701455	0.809387
Gm29157	0.378942	-1.12007	1.49922	-0.747103	0.455001	NA
Gm29156	12.6916	0.0976608	0.331561	0.294548	0.768339	0.856461
Uxs1	508.62	-0.0770981	0.082335	-0.936395	0.34907	0.513065
Gm16103	0	NA	NA	NA	NA	NA
Gm19587	1.10189	1.17878	0.852616	1.38255	0.166803	0.305663
Gm8241	0	NA	NA	NA	NA	NA
Gm26352	0	NA	NA	NA	NA	NA
Gm24180	0.220092	-0.206481	2.16243	-0.0954855	0.923929	NA
Tpp2	1340.11	0.200199	0.0836661	2.39284	0.0167187	0.0519909
Mettl21c	0.903763	1.31123	1.04314	1.257	0.208753	0.358165
Gm15838	0	NA	NA	NA	NA	NA
Gm8251	2.9718	0.477456	0.623315	0.765995	0.443679	0.604249
Tex30	39.964	0.40649	0.23354	1.74056	0.0817612	0.180594
Gm29247	0	NA	NA	NA	NA	NA
Kdelc1	74.761	-0.329093	0.130654	-2.51881	0.0117752	0.0393036
Bivm	338.224	-0.175456	0.0726979	-2.41349	0.0158005	0.0497334
Ercc5	350.207	-0.0126471	0.0590101	-0.214321	0.830297	0.897001
Mettl21e	0.635327	1.61606	1.18042	1.36906	0.170981	NA
Gm15833	0.607154	-0.0832524	1.26131	-0.0660046	0.947374	NA
Gm5700	0	NA	NA	NA	NA	NA
Gm28893	0	NA	NA	NA	NA	NA
Txn-ps1	3.66761	1.12174	0.629946	1.78069	0.074963	0.169382
Gulp1	83.3561	0.022	0.152797	0.143981	0.885515	0.931458
Gm37626	20.7777	-0.399577	0.298063	-1.34058	0.180057	0.322008
Gm16102	1.14588	-1.69305	0.942557	-1.79623	0.0724576	0.165211
4930521E06Rik	0.181655	0.27439	3.3276	0.0824589	0.934282	NA
Gm38110	3.19164	-0.0502735	0.546879	-0.0919281	0.926755	0.955995
Gm3489	0.120926	1.23618	3.72495	0.331865	0.739991	NA
Gm19480	0	NA	NA	NA	NA	NA
Gm3496	0	NA	NA	NA	NA	NA
Gm5268	0	NA	NA	NA	NA	NA
Col3a1	232.768	0.908933	0.191497	4.74646	2.07e-06	2.18e-05
AC125167.1	0	NA	NA	NA	NA	NA
Col5a2	180.132	0.477581	0.190492	2.50709	0.0121729	0.040348
Gm38211	9.57996	-0.361585	0.433289	-0.834511	0.403993	0.566137
Gm8296	0.0489495	-0.206488	3.72495	-0.0554338	0.955793	NA
Gm7063	0.241951	0.274412	2.12305	0.129254	0.897157	NA
Gm8304	0	NA	NA	NA	NA	NA
Gm23216	0	NA	NA	NA	NA	NA
Gm23974	0	NA	NA	NA	NA	NA
Gm8307	0.148709	0.755295	2.86853	0.263304	0.792316	NA
Gm23984	0	NA	NA	NA	NA	NA
Wdr75	417.746	0.155516	0.0675354	2.30273	0.0212938	0.0629112
Gm28906	0	NA	NA	NA	NA	NA
Gm5526	49.1956	0.0186745	0.219126	0.0852226	0.932084	0.959372
Gm5269	0.154939	0.274408	2.8321	0.0968923	0.922812	NA
Gm18303	0.136202	-0.675325	2.94413	-0.22938	0.818574	NA
Slc40a1	53.7349	-1.30119	0.261046	-4.98454	6.21e-07	7.19e-06
Gm9496	0	NA	NA	NA	NA	NA
Rpl23a-ps1	0	NA	NA	NA	NA	NA
Gm3852	0.218642	0.274412	2.18562	0.125553	0.900086	NA
Stk-ps2	0	NA	NA	NA	NA	NA
Gm18849	0	NA	NA	NA	NA	NA
Dnah7b	166.422	-0.604194	0.147813	-4.08757	4.36e-05	0.000335463
n-R5s211	0.0441915	-0.20649	3.72495	-0.0554344	0.955792	NA
Gm8326	1.17544	0.845666	0.852153	0.992387	0.321009	0.483821
Dnah7c	35.292	-0.388612	0.227277	-1.70986	0.087292	0.189851
Slc39a10	1977.95	0.120649	0.116605	1.03468	0.30082	0.462211
Gm28151	62.078	-0.0405315	0.2307	-0.175689	0.860538	0.916609
Gm37393	2.12147	-1.62889	1.03931	-1.56728	0.11705	0.235625
Gm28527	0.84407	0.857607	1.09302	0.78462	0.432676	0.593826
Gm28825	0.476041	-1.4695	1.45096	-1.01278	0.311166	NA
Gm28826	0.77429	2.96689	1.18008	2.51415	0.011932	NA
Gm4852	3.57866	0.580033	0.508737	1.14014	0.254226	0.412243
Gm38090	0	NA	NA	NA	NA	NA
Mir6350	0	NA	NA	NA	NA	NA
Gm18117	0.885426	3.1517	1.4725	2.14038	0.0323238	0.0880188
Gm37196	1.28756	0.626051	1.23605	0.506496	0.612509	0.743447
Gm8337	21.4998	-0.647242	0.298557	-2.1679	0.0301663	0.0833452
Gm22419	0	NA	NA	NA	NA	NA
Gm23829	0	NA	NA	NA	NA	NA
Gm19206	0	NA	NA	NA	NA	NA
Gm5974	0	NA	NA	NA	NA	NA
Gm23240	0	NA	NA	NA	NA	NA
Gm28830	0	NA	NA	NA	NA	NA
Gm8354	0	NA	NA	NA	NA	NA
Gm19124	0	NA	NA	NA	NA	NA
Gm8357	0	NA	NA	NA	NA	NA
Gm22693	0	NA	NA	NA	NA	NA
Gm28740	0	NA	NA	NA	NA	NA
Gm8367	0	NA	NA	NA	NA	NA
C230029F24Rik	0	NA	NA	NA	NA	NA
Gm6757	0	NA	NA	NA	NA	NA
Gm3605	0	NA	NA	NA	NA	NA
Gm28388	0	NA	NA	NA	NA	NA
Gm8384	0	NA	NA	NA	NA	NA
4933411E06Rik	0.0680974	-0.206488	3.72495	-0.0554338	0.955793	NA
Gm8391	0	NA	NA	NA	NA	NA
Gm27330	0	NA	NA	NA	NA	NA
Gm29665	0	NA	NA	NA	NA	NA
Gm20118	0	NA	NA	NA	NA	NA
Gm25843	0	NA	NA	NA	NA	NA
Gm28321	0.0926914	0.274387	3.72495	0.0736621	0.941279	NA
Tmeff2	912.302	-0.250113	0.0737916	-3.38945	0.000700336	0.00378162
Gm28322	2.54597	-1.93076	0.821331	-2.35077	0.0187344	0.0569601
Gm25736	12.0981	-1.09932	0.354644	-3.09978	0.00193662	0.00891597
Gm28319	0.231621	0.683943	2.51948	0.271462	0.786035	NA
Gm28320	83.0146	-0.73028	0.224121	-3.25842	0.00112034	0.00562699
Gm29325	37.7667	-0.274161	0.261116	-1.04996	0.293737	0.454911
9330175M20Rik	4.58884	0.197764	0.544822	0.362989	0.716613	0.819843
Sdpr	92.2653	0.545736	0.148988	3.66296	0.000249316	0.001549
Gm5253	0.982135	-1.9193	1.13789	-1.68672	0.0916577	0.196721
1700072G22Rik	0.174149	0.755285	3.36279	0.2246	0.82229	NA
Nabp1	240.577	-0.0805957	0.195933	-0.411343	0.680821	0.794556
Gm17767	3.17861	1.49444	0.658867	2.2682	0.0233168	0.0678054
Gm37535	0.140089	-1.11195	3.60186	-0.308715	0.757538	NA
Gm28055	0.781209	-1.09741	1.29941	-0.844545	0.398365	NA
Myo1b	450.2	-0.0315694	0.130291	-0.2423	0.808548	0.882558
Gm29453	3.05936	0.4677	0.634806	0.73676	0.461268	0.620186
Gm28323	3.76403	-1.81961	0.571626	-3.18322	0.00145649	0.00699643
Gm8419	0	NA	NA	NA	NA	NA
Gm27607	0	NA	NA	NA	NA	NA
Gm8420	0.200958	0.274391	3.25343	0.084339	0.932787	NA
Stat4	19.2643	2.01555	0.310748	6.48611	8.81e-11	1.78e-09
Gm28177	2.0007	3.39617	0.992864	3.42058	0.000624872	0.00342306
Gm3940	0.598154	-0.681556	1.35419	-0.503296	0.614756	NA
Stat1	2376.29	4.84465	0.114374	42.3581	0	0
Gm18301	0.0922282	0.755284	3.72495	0.202764	0.83932	NA
Gls	3738.86	-0.81951	0.0683877	-11.9833	4.35e-33	3.45e-31
Gm5975	0.0427169	-0.20649	3.72495	-0.0554344	0.955792	NA
Gm23460	0	NA	NA	NA	NA	NA
Nab1	590.331	0.0317222	0.115275	0.275187	0.783172	0.866704
Gm5976	0.0389814	0.274394	3.72495	0.0736639	0.941278	NA
Rps27a-ps1	3.69441	-0.423865	0.620139	-0.683499	0.494291	0.647467
Gm553	3.12978	-0.0192864	0.548661	-0.0351518	0.971959	0.983069
Gm28178	0.45223	0.274414	1.43525	0.191196	0.848372	NA
Gm5527	9.62082	0.379982	0.37382	1.01648	0.309399	0.471075
Tmem194b	84.559	-0.136942	0.184075	-0.743948	0.456908	0.616585
Gm37242	11.1719	-0.387267	0.308405	-1.25571	0.209221	0.358754
Mfsd6	1706.14	-0.0217283	0.078518	-0.27673	0.781987	0.865975
Gm29670	25.5948	-0.535902	0.292631	-1.83132	0.0670526	0.155965
Gm28650	0.805101	-0.324133	1.09709	-0.295448	0.767651	NA
Inpp1	600.546	0.759561	0.106205	7.15184	8.56e-13	2.17e-11
Hibch	147.583	-0.625761	0.166981	-3.74751	0.000178599	0.00116391
Gm16107	1.22815	3.02505	1.02314	2.95664	0.00311007	0.0132118
1700019D03Rik	237.252	-0.0256002	0.0884652	-0.289381	0.77229	0.859376
Mstn	4.31457	0.823419	0.485237	1.69694	0.0897073	0.19374
Gm24349	0	NA	NA	NA	NA	NA
1700019A02Rik	5.12662	-0.6955	0.539136	-1.29003	0.197041	0.343802
Pms1	234.663	-0.15287	0.0925591	-1.65159	0.0986173	0.207431
Gm28777	0	NA	NA	NA	NA	NA
Ormdl1	92.3906	0.174377	0.157389	1.10794	0.267889	0.427611
Gm28778	0.0441915	-0.20649	3.72495	-0.0554344	0.955792	NA
Osgepl1	175.819	-0.126362	0.108414	-1.16556	0.243794	0.400289
Gm28551	1.27793	0.302505	0.860423	0.351578	0.725155	0.826358
Gm18800	2.11021	-0.73215	0.666893	-1.09785	0.272269	0.432127
Asnsd1	39.897	-0.332338	0.182915	-1.8169	0.0692329	0.159895
Gm28779	0.0971395	0.274394	3.72495	0.0736639	0.941278	NA
Gm6799	0	NA	NA	NA	NA	NA
Gm6801	0	NA	NA	NA	NA	NA
Dnah7a	93.9631	0.125305	0.169167	0.74072	0.458863	0.618277
Gm25240	0.108123	0.274403	3.72495	0.0736662	0.941276	NA
Stk17b	400.962	0.872776	0.145057	6.01679	1.78e-09	3.06e-08
Gm37863	0	NA	NA	NA	NA	NA
Hecw2	1282.19	-0.30966	0.0762838	-4.05931	4.92e-05	0.000374153
Mir7681	0.0680974	-0.206488	3.72495	-0.0554338	0.955793	NA
Gm24251	2.00647	0.669726	0.738703	0.906624	0.364606	0.527948
Gm37633	69.5255	-0.83561	0.345836	-2.4162	0.0156833	0.0494232
Gm25829	0.155865	0.274407	2.82681	0.0970731	0.922668	NA
Ccdc150	3.34621	-0.727735	0.529933	-1.37326	0.169672	0.309252
Gtf3c3	606.997	0.0669212	0.0649776	1.02991	0.303051	0.464558
Pgap1	1020.25	-0.437215	0.0800159	-5.4641	4.65e-08	6.54e-07
Gm36955	30.1505	-1.06468	0.243618	-4.37029	1.24e-05	0.000109995
Gm19637	0.11198	0.755284	3.72495	0.202764	0.83932	NA
Ankrd44	326.554	0.344482	0.0960888	3.58504	0.000337031	0.00201913
4930444A19Rik	0.47744	1.68256	1.52311	1.10469	0.269296	NA
Gm37370	15.6575	0.61094	0.284771	2.14537	0.0319233	0.0871274
Gm24053	0	NA	NA	NA	NA	NA
A130048G24Rik	23.2717	0.144153	0.315729	0.45657	0.64798	0.76989
Sf3b1	4398.79	0.288091	0.0726556	3.96516	7.33e-05	0.000531771
E330011M16Rik	2.81243	0.502611	0.660432	0.761034	0.446637	0.607095
Coq10b	351.65	-0.244149	0.1315	-1.85665	0.0633606	0.149288
Gm17971	11.1729	-0.744335	0.497178	-1.49712	0.134362	0.261047
Hspd1	1608.72	-0.0858152	0.102515	-0.837099	0.402537	0.564711
Hspe1	313.264	0.194333	0.150141	1.29434	0.195549	0.341938
Gm5147	0.483828	0.820063	1.39061	0.589713	0.555383	NA
Gm16581	13.3255	0.0200574	0.356877	0.0562024	0.955181	0.972693
Mob4	696.088	0.00156997	0.0907433	0.0173012	0.986196	0.991445
Gm6822	0.477893	-0.191217	1.41719	-0.134927	0.89267	NA
Rftn2	338.13	-0.0986054	0.126791	-0.777701	0.436745	0.597747
Gm10561	20.7157	-0.443335	0.253775	-1.74696	0.0806441	0.178873
Mars2	418.016	-0.0643269	0.111418	-0.577347	0.563705	0.705986
Boll	0.988925	1.48349	1.19341	1.24306	0.213844	0.364712
Gm8292	51.6744	0.352685	0.194654	1.81186	0.0700077	0.161262
Gm29138	0	NA	NA	NA	NA	NA
Gm8531	0.0479487	-0.206488	3.72495	-0.0554338	0.955793	NA
Plcl1	931.695	0.224066	0.0937747	2.38941	0.0168755	0.0523897
Gm38056	155.769	-0.0635928	0.366397	-0.173562	0.862209	0.917649
Gm6644	4.85748	0.981971	0.494363	1.98634	0.046996	0.117946
Gm37382	65.4084	-0.0833761	0.261442	-0.318909	0.749796	0.842818
9130227L01Rik	1.67571	-0.866756	0.826206	-1.04908	0.294141	0.455359
Gm36986	0	NA	NA	NA	NA	NA
1700003I22Rik	0	NA	NA	NA	NA	NA
Gm28900	0.298162	0.755308	1.75528	0.430306	0.666973	NA
Gm28240	0	NA	NA	NA	NA	NA
Hsfy2	0	NA	NA	NA	NA	NA
Satb2	608.497	-0.184802	0.197158	-0.937329	0.34859	0.512525
9130024F11Rik	127.585	0.142925	0.231468	0.617471	0.536924	0.68488
Gm4081	9.66177	-0.445321	0.498303	-0.893676	0.371495	0.534829
Gm23943	0	NA	NA	NA	NA	NA
1700126A01Rik	0.0445446	0.755287	3.72495	0.202764	0.839319	NA
BC055402	2.81962	0.212592	0.704883	0.301599	0.762958	0.852876
Gm5254	0	NA	NA	NA	NA	NA
4930558J18Rik	2.34453	-0.424412	0.728915	-0.582252	0.560397	0.703586
1700066M21Rik	269.475	-0.0511949	0.100254	-0.510651	0.609596	0.741491
Tyw5	138.253	0.448825	0.0937709	4.78641	1.7e-06	1.83e-05
9430016H08Rik	289.725	0.430979	0.114783	3.75474	0.000173525	0.00113655
Gm22371	0	NA	NA	NA	NA	NA
Gm24014	0	NA	NA	NA	NA	NA
Gm8581	0	NA	NA	NA	NA	NA
Gm37373	0.354472	-1.54448	3.18868	-0.484363	0.628128	NA
Gm17929	0.0445446	0.755287	3.72495	0.202764	0.839319	NA
Spats2l	531.735	0.910193	0.0889562	10.2319	1.43e-24	7.88e-23
Gm17234	0.0848639	0.755287	3.72495	0.202764	0.839319	NA
Kctd18	231.887	0.251207	0.124713	2.01428	0.0439805	0.112008
Sgol2a	34.5287	0.79685	0.274355	2.90444	0.00367907	0.0151399
Aox1	275.536	0.469307	0.120285	3.90163	9.55e-05	0.000673829
Aox3	36.7731	-0.195155	0.230113	-0.848086	0.39639	0.559038
Gm24548	0	NA	NA	NA	NA	NA
Aox4	64.4352	-0.137823	0.225108	-0.612252	0.540371	0.687508
Gm15759	0.15101	1.23618	3.5276	0.350431	0.726015	NA
Aox2	2.73221	-1.09079	0.659598	-1.65371	0.0981855	0.20687
Gm37607	38.3869	-0.498043	0.260966	-1.90846	0.0563316	0.136233
Bzw1	2353.56	0.217357	0.0945496	2.29886	0.0215126	0.0634424
Clk1	1464.94	-0.255575	0.0882602	-2.8957	0.00378318	0.0154933
Ppil3	142.411	0.0207987	0.0949608	0.219024	0.826631	0.894769
Nif3l1	211.552	0.195325	0.0914906	2.13491	0.032768	0.0890637
Orc2	434.414	0.0550503	0.0936334	0.587935	0.556576	0.700747
Gm23966	4.59524	0.369215	0.597496	0.617938	0.536616	0.684635
Gm15834	26.0103	-0.0695615	0.256135	-0.271581	0.785944	0.868439
Fam126b	3027.1	-0.185102	0.0858953	-2.15497	0.0311645	0.0854878
Ndufb3	313.284	-0.0209709	0.110227	-0.190252	0.849112	0.909238
Gm29389	0	NA	NA	NA	NA	NA
Gm18802	0	NA	NA	NA	NA	NA
Gm10068	3.8142	-0.172156	0.513713	-0.33512	0.737535	0.834592
Als2cr12	0.590978	1.67036	1.33756	1.24881	0.211733	NA
Gm20257	14.7509	1.88722	0.39627	4.76245	1.91e-06	2.03e-05
Gm28803	0	NA	NA	NA	NA	NA
Cflar	951.496	1.52143	0.131587	11.5622	6.41e-31	4.62e-29
Gm3841	0	NA	NA	NA	NA	NA
Casp8	157.917	2.91553	0.239438	12.1765	4.14e-34	3.44e-32
Gm37760	18.5956	2.0453	0.390578	5.2366	1.64e-07	2.12e-06
Gm28802	1.04613	-0.931844	1.18541	-0.786095	0.431812	0.593075
Trak2	2825.78	0.0117175	0.0696842	0.168152	0.866464	0.920243
Stradb	332.096	-0.426904	0.14267	-2.99224	0.00276936	0.0120088
Gm33589	0.118371	0.755284	3.72495	0.202764	0.83932	NA
Gm29018	0.225498	0.755304	2.14339	0.352388	0.724547	NA
Als2cr11	0.178693	0.274408	2.7075	0.101351	0.919272	NA
Gm25502	0	NA	NA	NA	NA	NA
Tmem237	159.7	0.0223708	0.105136	0.212781	0.831498	0.897835
G730003C15Rik	13.6928	-0.114036	0.301562	-0.378152	0.705318	0.812065
Mpp4	26.5079	-0.807089	0.258119	-3.12681	0.00176712	0.00825212
Gm29017	0.0601745	0.755287	3.72495	0.202764	0.839319	NA
Gm19125	0	NA	NA	NA	NA	NA
Als2	1234.12	-0.238361	0.107233	-2.22283	0.0262271	0.0744938
Cdk15	4.87155	-1.64909	0.551568	-2.98982	0.00279139	0.0120735
Gm29016	0	NA	NA	NA	NA	NA
Gm37737	0.176324	-0.171429	2.75731	-0.0621726	0.950425	NA
Fzd7	304.579	-0.0901083	0.155594	-0.579125	0.562505	0.705153
Gm26813	0.0441915	-0.20649	3.72495	-0.0554344	0.955792	NA
Gm973	103.014	0.267833	0.152762	1.75327	0.0795557	0.177103
Gm28411	0.118371	0.755284	3.72495	0.202764	0.83932	NA
1700122D07Rik	0.136121	0.274394	3.59984	0.0762237	0.939241	NA
Sumo1	630.961	0.496593	0.128361	3.86871	0.000109415	0.000757942
Gm24545	0.226676	0.755309	2.1438	0.352323	0.724596	NA
D430013B06Rik	32.2476	-0.156811	0.296108	-0.529574	0.596407	0.731133
Gm29596	1.33134	-1.19825	0.887188	-1.35061	0.176819	0.318425
Nop58	820.004	0.323023	0.106344	3.03752	0.00238535	0.0106123
Snord70	4.64416	0.190675	0.449043	0.424626	0.67111	0.787185
Gm26293	0	NA	NA	NA	NA	NA
Gm26287	2.81497	0.0626032	0.546107	0.114635	0.908734	0.944607
Snord11	1.30485	0.520369	1.07436	0.484353	0.628136	0.755171
Bmpr2	5482.69	-0.0444839	0.0557979	-0.797232	0.425316	0.586726
Gm38125	29.6551	-0.849901	0.25258	-3.36488	0.000765761	0.00407572
Gm37977	0.185144	-1.16403	3.29245	-0.353546	0.723679	NA
Fam117b	1173.74	0.112882	0.0692162	1.63086	0.102921	0.214361
Gm37531	63.7421	-0.214797	0.270499	-0.794078	0.42715	0.588567
Gm18829	0	NA	NA	NA	NA	NA
Ica1l	384.562	-0.110319	0.0744593	-1.48161	0.138445	0.266909
Wdr12	444.949	-0.100056	0.0771299	-1.29724	0.194549	0.340715
Carf	373.711	-0.175884	0.1034	-1.70101	0.088942	0.192542
Gm15464	5.59676	0.251312	0.451451	0.556676	0.577749	0.716153
Nbeal1	1755.71	-0.398438	0.0833242	-4.78178	1.74e-06	1.86e-05
Gm29332	0	NA	NA	NA	NA	NA
Cyp20a1	130.178	0.369608	0.158937	2.3255	0.0200452	0.0599693
6030460B20Rik	3.02579	-0.301055	0.592942	-0.507731	0.611642	0.742781
Abi2	3457.46	-0.122063	0.0757027	-1.6124	0.106874	0.22049
Raph1	1729.28	0.0486567	0.104583	0.465244	0.641757	0.764986
Gm11575	9.51855	-0.470315	0.354525	-1.32661	0.184639	0.327716
Gm11576	0.448284	1.6736	1.5387	1.08767	0.27674	NA
Gm11578	18.195	-1.25711	0.395277	-3.18034	0.00147104	0.00705497
Gm38388	0.262257	0.755309	2.05509	0.367531	0.713223	NA
Gm23762	0	NA	NA	NA	NA	NA
Gm11577	0	NA	NA	NA	NA	NA
Eif4a-ps4	428.615	0.407211	0.116942	3.48215	0.0004974	0.00282489
Cd28	53.3245	4.07479	0.360368	11.3073	1.21e-29	8.33e-28
Gm11579	0.0853271	0.274389	3.72495	0.0736627	0.941279	NA
2310016D23Rik	0.25642	0.755299	2.46792	0.306047	0.759569	NA
Gm37198	0.546046	1.20984	1.43653	0.842199	0.399676	NA
Gm11609	0.0660509	0.274392	3.72495	0.0736633	0.941278	NA
Gm11581	0.146451	-0.687377	2.88236	-0.238477	0.811511	NA
Gm38137	1.15524	-1.14348	0.976619	-1.17085	0.241657	0.39792
Ctla4	27.9636	3.4395	0.474824	7.24375	4.36e-13	1.13e-11
Rpl18-ps1	12.0412	0.636723	0.365615	1.74151	0.0815942	0.180327
Gm11582	0.0489495	-0.206488	3.72495	-0.0554338	0.955793	NA
Icos	90.9936	6.5463	0.753477	8.68812	3.68e-18	1.37e-16
Gm37039	2.67982	3.93733	1.10489	3.56356	0.000365861	0.00215978
Rpl17-ps1	1.01048	2.14794	1.20207	1.78687	0.073959	0.167734
Gm11590	0	NA	NA	NA	NA	NA
Gm11591	0	NA	NA	NA	NA	NA
Gm28083	0	NA	NA	NA	NA	NA
Gm11587	0.127971	0.27439	3.68765	0.0744077	0.940686	NA
9530026F06Rik	0	NA	NA	NA	NA	NA
Gm11588	0	NA	NA	NA	NA	NA
Gm25839	0	NA	NA	NA	NA	NA
Gm28449	0.111474	0.274389	3.72495	0.0736626	0.941279	NA
Gm36943	0	NA	NA	NA	NA	NA
Gm28094	0.0463457	0.274392	3.72495	0.0736633	0.941278	NA
4930587A21Rik	0	NA	NA	NA	NA	NA
Pard3b	166.061	0.402883	0.133499	3.01787	0.00254561	0.0112122
Gm37205	11.988	0.587391	0.356837	1.6461	0.0997421	0.209187
Gm38012	7.81628	-0.46292	0.391049	-1.18379	0.236496	0.39186
Gm38278	3.41197	-0.993946	0.645491	-1.53983	0.123602	0.245554
Pard3bos1	0	NA	NA	NA	NA	NA
Gm38075	5.59549	-0.0449316	0.472069	-0.0951802	0.924172	0.954593
Gm29640	0	NA	NA	NA	NA	NA
Gm29641	0.0441915	-0.20649	3.72495	-0.0554344	0.955792	NA
Pard3bos2	0.453588	-1.07154	1.35574	-0.790372	0.429311	NA
Gm38351	3.15425	1.1638	0.754922	1.54162	0.123165	0.244995
Pard3bos3	0.304629	0.780355	2.02094	0.386134	0.699397	NA
Gm29084	2.91834	-0.75491	0.67024	-1.12633	0.260027	0.418571
Gm11600	0	NA	NA	NA	NA	NA
Gm11599	0.770699	1.2883	1.20358	1.07039	0.284443	NA
Nrp2	974.591	0.126373	0.0910333	1.3882	0.165076	0.303623
Gm29083	5.84096	0.479205	0.445915	1.07466	0.282529	0.442943
Gm37121	13.6458	-0.875875	0.362903	-2.41353	0.015799	0.0497334
Gm4208	0.515887	-0.198899	1.4783	-0.134546	0.892971	NA
Ino80d	1352.8	-0.065042	0.0658157	-0.988244	0.323033	0.485744
AL645685.1	0	NA	NA	NA	NA	NA
Gm24942	0	NA	NA	NA	NA	NA
Rps13-ps7	0	NA	NA	NA	NA	NA
Rps27-ps1	0	NA	NA	NA	NA	NA
Ino80dos	70.099	-0.276841	0.138082	-2.00491	0.0449728	0.11395
Gm20342	231.087	-0.677447	0.227321	-2.98014	0.00288115	0.0123919
Ndufs1	1507.18	-0.106586	0.0528493	-2.0168	0.0437168	0.111494
Gm24557	0.222112	1.9429	3.11289	0.624147	0.532531	NA
Eef1b2	871.836	0.270152	0.133534	2.0231	0.0430632	0.110297
Gm27390	0	NA	NA	NA	NA	NA
Gm26457	0.157314	0.755289	3.43517	0.219869	0.825973	NA
snoZ196	0	NA	NA	NA	NA	NA
Snora41	4.15674	0.359639	0.546268	0.658357	0.510309	0.661856
Gpr1	4.89974	-0.724241	0.447907	-1.61694	0.10589	0.218876
Gm27512	0.049553	0.274392	3.72495	0.0736633	0.941278	NA
Platr12	0.049553	0.274392	3.72495	0.0736633	0.941278	NA
1700039I01Rik	0.0978991	-0.687372	3.72495	-0.184532	0.853596	NA
Gm11608	0.112029	-0.687374	3.72495	-0.184533	0.853596	NA
Gm24513	0.109124	0.274403	3.72495	0.0736662	0.941276	NA
Zdbf2	969.986	-0.605658	0.152045	-3.98341	6.79e-05	0.000497055
Gm23448	0.180187	0.755305	2.70035	0.279706	0.779703	NA
Gm11606	0	NA	NA	NA	NA	NA
Gm11605	3.58198	0.529968	0.546346	0.970023	0.332035	0.495144
Adam23	3251.81	-0.245167	0.0587967	-4.16974	3.05e-05	0.000244552
Gm22281	0	NA	NA	NA	NA	NA
Dytn	1.02948	0.0466945	0.928484	0.0502911	0.95989	0.97538
Gm12748	0	NA	NA	NA	NA	NA
Mdh1b	8.40807	-0.499545	0.360272	-1.38658	0.16557	0.304246
Fastkd2	291.204	-0.13472	0.126798	-1.06247	0.288022	0.448658
4933402D24Rik	1.54879	0.311315	0.803128	0.387629	0.698291	0.806977
Gm13751	0.449839	0.274413	1.58076	0.173596	0.862183	NA
Gm13754	0.86319	0.269907	1.04116	0.259237	0.795453	0.87452
Gm13749	1.95887	-1.99577	0.756685	-2.63752	0.00835153	0.0296868
Klf7	1205.65	0.0208882	0.10305	0.202698	0.839371	0.902911
Gm26649	0.52188	1.71455	1.55445	1.10299	0.270031	NA
Mir6899	0.842389	0.28994	1.13588	0.255255	0.798526	0.876806
Gm13748	0.622058	-0.18482	1.44823	-0.127618	0.898452	NA
Gm13750	1.2357	0.460427	0.957746	0.48074	0.630701	0.756918
Gm28981	0.770914	-1.36865	1.21794	-1.12374	0.261125	NA
Gm25748	0	NA	NA	NA	NA	NA
Gm28980	0	NA	NA	NA	NA	NA
Creb1	1118.91	-0.335447	0.0849213	-3.95009	7.81e-05	0.000563119
Mettl21a	95.4611	-0.109741	0.14101	-0.77825	0.436421	0.597465
Gm28982	1.62444	0.33267	0.869147	0.382754	0.701902	0.809706
Gm29152	0	NA	NA	NA	NA	NA
2810408I11Rik	4.24223	0.18125	0.556609	0.325633	0.744702	0.839595
Ccnyl1	180.76	-0.358823	0.134236	-2.67308	0.00751579	0.0272477
Fzd5	105.831	0.699206	0.188841	3.70263	0.00021338	0.00135726
Gm38058	2.18143	0.244997	0.645605	0.379484	0.704328	0.811326
Plekhm3	907.464	-0.0778715	0.0575639	-1.35278	0.176125	0.317609
Rpl31-ps24	0	NA	NA	NA	NA	NA
Rpl10a-ps1	39.8485	0.457987	0.201016	2.27836	0.0227052	0.0663428
Gm24788	0	NA	NA	NA	NA	NA
Akr1cl	0.229212	1.21788	2.53613	0.480212	0.631077	NA
Gm8550	0	NA	NA	NA	NA	NA
Cryge	0	NA	NA	NA	NA	NA
Crygd	0	NA	NA	NA	NA	NA
Crygc	0	NA	NA	NA	NA	NA
Crygb	0.150086	1.26482	3.72301	0.339731	0.734059	NA
Gm7329	4.40841	-0.0497417	0.481446	-0.103317	0.917711	0.950457
Cryga	0.973585	0.834872	1.10382	0.756349	0.44944	0.609529
Gm28845	0.236544	1.32461	2.54189	0.521112	0.602289	NA
D630023F18Rik	33.2903	0.795029	0.196986	4.03597	5.44e-05	0.000408166
Idh1	461.68	-0.0878396	0.126404	-0.694911	0.487111	0.64209
Pikfyve	2046.79	0.323149	0.0711309	4.54302	5.55e-06	5.35e-05
Pth2r	15.6352	-0.500018	0.336587	-1.48555	0.137398	0.265548
Gm28927	0	NA	NA	NA	NA	NA
Gm28926	0	NA	NA	NA	NA	NA
Gm28925	0	NA	NA	NA	NA	NA
Gm28923	0	NA	NA	NA	NA	NA
Gm28922	0	NA	NA	NA	NA	NA
Gm28728	0	NA	NA	NA	NA	NA
Gm5255	0	NA	NA	NA	NA	NA
Gm8805	0	NA	NA	NA	NA	NA
Crygf	0	NA	NA	NA	NA	NA
Gm8809	0	NA	NA	NA	NA	NA
Gm15659	0	NA	NA	NA	NA	NA
Gm8812	0	NA	NA	NA	NA	NA
Map2	21973.5	0.200175	0.0964465	2.0755	0.0379403	0.0998845
Gm24729	8.15037	-0.10737	0.439168	-0.244484	0.806856	0.881706
Gm10558	1.10685	0.742535	1.05371	0.704689	0.481004	0.637488
Gm25411	10.7426	-0.137259	0.34608	-0.396611	0.691654	0.802188
Unc80	7728.08	-0.226802	0.0657759	-3.4481	0.000564552	0.00314621
Gm37181	0.701669	-0.825929	1.28611	-0.642192	0.520749	NA
Rpe	507.54	0.186816	0.0839635	2.22497	0.0260834	0.0741563
Kansl1l	470.469	0.0428738	0.0813283	0.527169	0.598076	0.732538
Gm37570	61.3256	-0.29413	0.241018	-1.22036	0.222327	0.374749
Gm38387	64.0051	-0.0704642	0.18545	-0.379964	0.703972	0.811034
Gm38162	96.7556	0.603445	0.19082	3.16238	0.00156488	0.00743904
Gm15789	30.5591	0.787872	0.218469	3.60634	0.000310548	0.00187701
6820402A03Rik	78.6848	0.0594286	0.183534	0.323801	0.746089	0.840279
Gm37285	31.0231	-0.00798274	0.224568	-0.0355472	0.971643	0.982917
Gm37755	15.7917	1.33149	0.372068	3.57861	0.000345431	0.00205773
Gm38218	8.5406	1.02172	0.357488	2.85805	0.00426259	0.0171006
Acadl	460.966	0.435236	0.127617	3.41048	0.000648478	0.00353529
Gm15793	6.43536	1.35014	0.459776	2.93651	0.0033193	0.0139586
Gm27934	0.0750432	0.755287	3.72495	0.202764	0.839319	NA
Gm25832	0.120926	1.23618	3.72495	0.331865	0.739991	NA
Myl1	8.24828	1.30643	0.394139	3.31464	0.00091761	0.00474082
Rpl31-ps14	4.92043	0.222064	0.481398	0.461289	0.644592	0.767314
Gm15826	0.731126	2.96174	1.39227	2.12727	0.0333977	NA
Lancl1	1237.02	-0.0634948	0.0461485	-1.37588	0.168859	0.308427
Cps1	8.33299	0.57363	0.335912	1.70768	0.0876961	0.190521
Gm15668	0.0885344	0.274389	3.72495	0.0736627	0.941279	NA
Gm26342	0	NA	NA	NA	NA	NA
Kif22-ps	0	NA	NA	NA	NA	NA
Gm22548	0	NA	NA	NA	NA	NA
Gm15669	0	NA	NA	NA	NA	NA
Gm37957	0	NA	NA	NA	NA	NA
Gm23189	0	NA	NA	NA	NA	NA
Gm15671	0	NA	NA	NA	NA	NA
Erbb4	1732.33	-0.265045	0.0656545	-4.03696	5.41e-05	0.000406831
Gm37100	8.45135	-0.433748	0.37285	-1.16333	0.244696	0.401229
Gm15670	8.64848	0.290274	0.44193	0.656832	0.511289	0.662766
Gm25542	1.04137	0.932866	0.980537	0.951383	0.34141	0.504899
Gm19335	10.4777	-0.50727	0.370159	-1.37041	0.170559	0.310376
Gm37735	8.96774	-1.05695	0.342865	-3.08271	0.00205122	0.00934056
Gm37769	40.9568	-0.46996	0.227745	-2.06353	0.0390619	0.102193
Gm37061	10.9785	-0.401822	0.437695	-0.91804	0.358598	0.522231
Gm16076	36.2756	-0.816666	0.266754	-3.06149	0.00220236	0.00991686
Gm8840	0	NA	NA	NA	NA	NA
Pced1c-ps	0	NA	NA	NA	NA	NA
Gm28497	0.0479487	-0.206488	3.72495	-0.0554338	0.955793	NA
Gm29113	9.64447	0.49595	0.313805	1.58044	0.114006	0.231061
Gm29114	0	NA	NA	NA	NA	NA
Ikzf2	269.829	0.330396	0.106923	3.09004	0.00200129	0.00917197
Gm29112	12.5754	-0.339579	0.371291	-0.914589	0.360407	0.524097
Gm28112	19.2339	-0.0428415	0.306267	-0.139883	0.888753	0.933428
Gm37930	0.0441915	-0.20649	3.72495	-0.0554344	0.955792	NA
Spag16	19.5448	0.154914	0.23725	0.652957	0.513784	0.664877
Gm22665	0	NA	NA	NA	NA	NA
Gm23879	0	NA	NA	NA	NA	NA
Gm28580	0	NA	NA	NA	NA	NA
Gm38272	0.0427169	-0.20649	3.72495	-0.0554344	0.955792	NA
Gm37456	0.272865	2.3537	2.40869	0.97717	0.328485	NA
Gm23422	0	NA	NA	NA	NA	NA
Vwc2l	194.859	-0.0954448	0.0904539	-1.05518	0.291345	0.452559
Bard1	62.0548	1.35455	0.22967	5.89782	3.68e-09	6.1e-08
Gm16236	1.00265	-0.485099	1.09594	-0.442633	0.658032	0.777255
Gm8870	0	NA	NA	NA	NA	NA
Abca12	5.34275	0.922302	0.545662	1.69024	0.0909814	0.19587
Gm6947	0	NA	NA	NA	NA	NA
Atic	353.597	-0.22381	0.110676	-2.02222	0.0431539	0.110468
Fn1	1063.53	0.0291465	0.224788	0.129662	0.896834	0.93778
Apol7d	1.07675	0.0183529	1.19475	0.0153613	0.987744	0.992246
Gm5829	1.23307	0.948739	0.94755	1.00125	0.316704	0.479162
Gm5256	3.46276	-0.402329	0.540125	-0.744881	0.456344	0.616068
Gm37217	0	NA	NA	NA	NA	NA
Gm8883	0	NA	NA	NA	NA	NA
Gm28818	0.213332	0.713632	2.16769	0.329213	0.741995	NA
4933417E11Rik	0.198106	-1.02016	2.62573	-0.388524	0.697628	NA
4930556G22Rik	0	NA	NA	NA	NA	NA
Gm5528	0	NA	NA	NA	NA	NA
Gm8885	0.13121	0.755295	2.97601	0.253795	0.799654	NA
Gm4319	0.520182	0.25671	1.29382	0.198412	0.842723	NA
Mreg	141.653	-0.0222168	0.132286	-0.167946	0.866626	0.920375
Gm25360	67.275	0.139928	0.219833	0.636521	0.524437	0.674009
D230017M19Rik	46.2112	-0.407652	0.156131	-2.61097	0.00902871	0.0316707
Gm23472	572.945	0.125476	0.804215	0.156022	0.876015	0.925856
Gm24497	54.974	-0.0660117	0.369308	-0.178745	0.858138	0.915076
Gm25939	1027.21	0.0820792	0.171873	0.477557	0.632965	0.758793
Pecr	29.323	0.0154603	0.186134	0.0830597	0.933804	0.960685
Tmem169	181.798	-0.113526	0.111379	-1.01928	0.308071	0.469578
Xrcc5	253.262	0.137006	0.0791944	1.73	0.083631	0.183818
2023-03-04	295.824	-0.461895	0.124003	-3.72486	0.000195424	0.00125546
Gm15843	0.209262	1.2204	2.61622	0.466477	0.640874	NA
Smarcal1	689.828	-0.0825978	0.0543396	-1.52003	0.128503	0.252759
Ankar	0.2512	-0.687378	2.10037	-0.327264	0.743468	NA
Rpl37a	999.469	0.274621	0.12736	2.15625	0.0310638	0.0852606
Igfbp2	490.861	0.377046	0.191599	1.96789	0.0490808	0.121906
Igfbp5	3859.55	0.686816	0.140167	4.89999	9.58e-07	1.07e-05
1700027A15Rik	1.14713	-1.39627	1.13488	-1.23032	0.218579	0.369898
Tnp1	0	NA	NA	NA	NA	NA
Gm38106	0	NA	NA	NA	NA	NA
Gm29185	0.0445446	0.755287	3.72495	0.202764	0.839319	NA
Gm29184	0	NA	NA	NA	NA	NA
Pinc	0.24325	0.274412	2.55783	0.107283	0.914564	NA
Gm27315	0	NA	NA	NA	NA	NA
D530049I02Rik	0	NA	NA	NA	NA	NA
Gm9553	0.0463457	0.274392	3.72495	0.0736633	0.941278	NA
C530043A13Rik	1.12921	0.649872	1.16084	0.559827	0.575598	0.714417
Gm29186	0	NA	NA	NA	NA	NA
6030407O03Rik	6.07102	-0.914572	0.405637	-2.25466	0.0241548	0.0698074
Gm29183	1.41158	-1.22424	0.900298	-1.35982	0.173887	0.314622
Gm25329	0	NA	NA	NA	NA	NA
Mir6351	0.439338	1.14879	1.44079	0.797335	0.425257	NA
Tns1	929.068	0.387219	0.115905	3.34083	0.000835279	0.00438397
Rufy4	2.52857	0.487628	0.859955	0.567039	0.570688	0.711255
Cxcr2	2.62864	2.9141	0.938528	3.10497	0.00190299	0.00877978
Cxcr1	0.182829	-0.206486	2.26611	-0.0911194	0.927398	NA
Mir1928	0	NA	NA	NA	NA	NA
Gm25524	0	NA	NA	NA	NA	NA
Arpc2	1724.33	0.477924	0.0859754	5.55884	2.72e-08	3.98e-07
Gpbar1	0.083526	0.755284	3.72495	0.202764	0.83932	NA
Aamp	1126.6	0.110986	0.0814847	1.36204	0.173184	0.313636
Gm28364	0.299075	-0.687379	1.7596	-0.390646	0.696059	NA
Pnkd	1381.96	-0.309827	0.0914319	-3.38861	0.00070249	0.0037881
Gm37503	2.04875	0.72798	0.719036	1.01244	0.311328	0.473413
Tmbim1	824.4	0.599875	0.15325	3.91435	9.06e-05	0.000643297
Gm29358	41.1039	-0.828133	0.332323	-2.49196	0.0127042	0.0417543
Gm37931	25.4568	-0.516025	0.436438	-1.18236	0.237065	0.392481
Catip	16.4701	-0.430088	0.257343	-1.67127	0.0946687	0.201368
Slc11a1	156.109	3.11176	0.246254	12.6364	1.33e-36	1.21e-34
Ctdsp1	480.904	0.52965	0.122052	4.33953	1.43e-05	0.000124767
Mir26b	0.460912	-0.452773	1.39592	-0.324354	0.74567	NA
Vil1	4.67109	0.0900019	0.496689	0.181204	0.856208	0.91359
Usp37	682.565	-0.143114	0.0725124	-1.97364	0.0484221	0.120648
Gm37733	34.2297	-0.511297	0.292029	-1.75084	0.0799734	0.177733
Rqcd1	401.559	-0.0607779	0.0637486	-0.9534	0.340388	0.504007
Plcd4	276.691	0.302024	0.0958371	3.15143	0.00162473	0.00768672
Zfp142	808.271	0.0601376	0.0810591	0.741899	0.458149	0.617734
Gm25035	2.10082	0.207062	0.654594	0.316321	0.751759	0.844146
Bcs1l	123.234	-0.58739	0.126167	-4.65567	3.23e-06	3.27e-05
Rnf25	329.114	0.144763	0.0929577	1.5573	0.119398	0.2394
Stk36	70.9335	-0.5193	0.171944	-3.02016	0.00252637	0.0111377
Ttll4	457.847	-0.371524	0.110483	-3.36272	0.000771787	0.00410156
Cyp27a1	60.6301	-0.296503	0.166004	-1.78612	0.0740793	0.167939
Prkag3	1.19655	-2.02188	1.01844	-1.98527	0.0471141	0.118118
Gm27507	0	NA	NA	NA	NA	NA
Wnt6	20.8821	-0.510417	0.298191	-1.71171	0.0869499	0.189314
Gm29539	0.0816983	-0.206492	3.72495	-0.055435	0.955792	NA
Wnt10a	51.8832	-0.114736	0.239921	-0.478225	0.63249	0.758414
Gm16582	1.05831	-1.58358	1.15546	-1.37052	0.170524	0.310355
Cdk5r2	2117.93	-0.209829	0.113756	-1.84455	0.0651026	0.152547
Fev	2.24359	0.0279623	0.988902	0.0282761	0.977442	0.986101
Cryba2	3.57891	-1.15557	0.762079	-1.51634	0.129434	0.253772
Mir375	0	NA	NA	NA	NA	NA
Ccdc108	54.3852	-0.536183	0.179109	-2.99361	0.00275696	0.0119637
Gm15841	0.0489495	-0.206488	3.72495	-0.0554338	0.955793	NA
Ihh	2.70016	-0.567846	0.647021	-0.877633	0.380143	0.542889
Gm37744	0.0445446	0.755287	3.72495	0.202764	0.839319	NA
Nhej1	18.6074	0.207941	0.270426	0.76894	0.441929	0.602451
Slc23a3	6.00431	0.406086	0.526126	0.771841	0.440208	0.600914
Cnppd1	349.025	0.3262	0.0961728	3.39181	0.000694329	0.00375259
Fam134a	1705.41	-0.0725757	0.0482931	-1.50282	0.132886	0.258834
Zfand2b	100.112	0.207056	0.140447	1.47426	0.140412	0.269762
Abcb6	14.0995	-0.0188869	0.301042	-0.0627384	0.949975	0.969402
Gm29253	0.323845	-0.613807	2.03234	-0.30202	0.762637	NA
Atg9a	756.656	-0.0689069	0.0553452	-1.24504	0.213117	0.363811
Ankzf1	160.444	-0.398153	0.144495	-2.75548	0.0058607	0.0222234
Glb1l	98.7644	0.0628224	0.12883	0.487638	0.625807	0.753437
Gm27943	0	NA	NA	NA	NA	NA
Stk16	338.277	-0.0132592	0.0684329	-0.193755	0.846367	0.907402
Tuba4a	2899.87	-0.330281	0.0707064	-4.67115	3e-06	3.05e-05
A630095N17Rik	0.826064	0.565978	1.22853	0.460697	0.645016	0.767595
Dnajb2	784.351	-0.324527	0.0816166	-3.97624	7e-05	0.000510714
Ptprn	4437.84	-0.0631465	0.0694304	-0.909493	0.36309	0.526804
Gm28294	1.00704	0.307376	0.950123	0.323511	0.746308	0.840458
Resp18	711.809	0.451076	0.154492	2.91973	0.00350333	0.0145729
Gm28902	0.705697	-2.72187	1.19282	-2.28188	0.0224964	NA
Dnpep	296.938	0.255922	0.112072	2.28355	0.022398	0.0655903
Des	14.8784	0.67751	0.320256	2.11553	0.034385	0.0923322
Gm15179	4.05261	-0.62714	0.546191	-1.14821	0.250883	0.408484
Speg	1539.14	-0.366694	0.141374	-2.59379	0.00949257	0.0329891
Gm15178	0	NA	NA	NA	NA	NA
Gmppa	265.893	-0.132001	0.0833272	-1.58413	0.113164	0.229942
Asic4	155.51	-0.598714	0.129021	-4.64042	3.48e-06	3.49e-05
Gm37264	4.26986	0.574255	0.519264	1.1059	0.268769	0.428598
Chpf	816.634	0.082087	0.0874391	0.93879	0.347838	0.51176
Obsl1	195.567	-0.264592	0.0927411	-2.85301	0.00433068	0.0173242
Tmem198	376.017	-0.360542	0.128587	-2.80387	0.00504938	0.0196864
Inha	132.623	-0.396756	0.180608	-2.19678	0.0280364	0.0786473
Gm15181	0	NA	NA	NA	NA	NA
Stk11ip	336.243	-0.0807239	0.080923	-0.997539	0.318503	0.480967
Gm15183	0.114	-0.206492	3.72495	-0.055435	0.955792	NA
Slc4a3	1347.38	-0.454029	0.0820563	-5.53314	3.15e-08	4.57e-07
Gm15180	0.245985	1.33314	2.49489	0.534348	0.593101	NA
Gm15182	0.115604	0.274387	3.72495	0.073662	0.941279	NA
Gm5257	0.104638	-0.206492	3.72495	-0.055435	0.955792	NA
Gm29065	0	NA	NA	NA	NA	NA
Gm29068	0	NA	NA	NA	NA	NA
Gm29069	0.135858	-1.1439	2.94147	-0.388889	0.697359	NA
Gm17751	4.19473	0.713349	0.502633	1.41922	0.155834	0.291166
Mir6343	0	NA	NA	NA	NA	NA
Gm816	0.297787	-1.40426	1.53152	-0.9169	0.359195	NA
Gm38265	0	NA	NA	NA	NA	NA
Gm25974	0	NA	NA	NA	NA	NA
Epha4	2103.01	0.174474	0.128356	1.3593	0.174052	0.314897
Mir6352	3.04558	-0.778173	0.64759	-1.20165	0.229501	0.383239
Gm28386	2.14686	0.332195	0.694724	0.478168	0.632531	0.758422
Gm28385	0.301968	-1.75721	3.69594	-0.475442	0.634472	NA
Gm26263	0	NA	NA	NA	NA	NA
Gm28387	0.0445446	0.755287	3.72495	0.202764	0.839319	NA
Pax3	26.9579	-0.368202	0.226026	-1.62902	0.103308	0.214849
Sgpp2	367.806	-0.474668	0.109547	-4.33301	1.47e-05	0.000128098
Gm28410	0.413628	2.26334	1.43106	1.58159	0.113744	NA
Gm37884	3.00627	-0.957177	0.615782	-1.55441	0.120087	0.240456
Farsb	522.336	0.0135312	0.0816455	0.165731	0.868368	0.921216
Gm28995	0	NA	NA	NA	NA	NA
4833412K13Rik	33.1227	-0.408027	0.265862	-1.53473	0.12485	0.247455
BC035947	16.4961	-0.797499	0.292846	-2.72328	0.00646382	0.0240393
Mogat1	1.45507	0.212152	0.855989	0.247844	0.804255	0.880416
5730419F03Rik	0.372487	-1.04512	1.74256	-0.599762	0.548665	NA
Gm29611	0	NA	NA	NA	NA	NA
Acsl3	1660.96	-0.00485668	0.0773674	-0.0627742	0.949946	0.969402
Utp14b	706.554	-0.0529994	0.0891095	-0.594767	0.551999	0.697308
Gm6159	2.77826	-0.0345222	0.631777	-0.054643	0.956423	0.973311
Gm29536	0.417936	1.2362	1.77501	0.69645	0.486147	NA
Kcne4	23.8948	0.390033	0.289519	1.34718	0.177923	0.319413
Gm29187	0.218131	0.77677	2.17056	0.357867	0.720443	NA
Gm5830	3.38414	-0.115806	0.562986	-0.2057	0.837025	0.901225
Scg2	2880.68	0.0114094	0.146353	0.0779585	0.937861	0.963154
Gm19027	0.0619206	0.274394	3.72495	0.0736639	0.941278	NA
Gm24160	0	NA	NA	NA	NA	NA
Ap1s3	62.2614	1.24247	0.205248	6.05348	1.42e-09	2.46e-08
Gm37886	2.69541	0.378302	0.681947	0.554738	0.579074	0.717124
Wdfy1	946.037	0.196712	0.0653492	3.01016	0.0026111	0.0114435
Gm10555	0.378505	0.755308	1.69326	0.446068	0.655548	NA
Mrpl44	178.437	0.150106	0.0933705	1.60764	0.107915	0.22195
Serpine2	1567.91	0.0546404	0.12444	0.439089	0.660597	0.779473
Gm5529	18.2611	-0.168921	0.259829	-0.650123	0.515613	0.666627
Gm28071	2.94488	1.3312	0.719631	1.84984	0.0643368	0.151125
Gm28058	0	NA	NA	NA	NA	NA
Gm23934	0.310679	-0.68951	1.60093	-0.430693	0.666691	NA
Gm38339	0.45687	1.22566	3.441	0.356193	0.721696	NA
9830004L10Rik	0	NA	NA	NA	NA	NA
Fam124b	3.25886	3.38936	0.975449	3.47467	0.00051149	0.00289318
2310015K22Rik	0	NA	NA	NA	NA	NA
Gm37932	4.56296	-1.36516	0.556208	-2.45441	0.0141116	0.0454327
Cul3	2324.45	0.129755	0.0801218	1.61947	0.105346	0.218058
Gm37902	63.6777	0.0225437	0.163037	0.138273	0.890024	0.933769
Gm37262	28.6341	-0.315209	0.23431	-1.34526	0.17854	0.320146
Gm29125	1.60478	0.491696	0.849269	0.578964	0.562614	0.705194
Gm6189	0.828249	1.54447	1.44784	1.06674	0.286089	0.44673
1700016L21Rik	0.0831729	-0.206492	3.72495	-0.055435	0.955792	NA
Dock10	1627.45	0.17142	0.0932466	1.83835	0.0660111	0.15416
Gm37645	36.8431	0.178241	0.243463	0.732107	0.464103	0.622666
Gm38062	55.8799	0.274451	0.337683	0.812747	0.416363	0.578104
A630081D01Rik	65.659	-0.0423326	0.227711	-0.185905	0.852519	0.911412
Gm29124	0	NA	NA	NA	NA	NA
Gm28066	0	NA	NA	NA	NA	NA
Nyap2	954.15	-0.0801451	0.0930155	-0.861632	0.38889	0.551562
Gm37210	0	NA	NA	NA	NA	NA
Gm6198	0	NA	NA	NA	NA	NA
Gm5530	3.00356	2.48449	0.951353	2.61154	0.0090136	0.0316293
Gm7516	0	NA	NA	NA	NA	NA
Gm37114	0	NA	NA	NA	NA	NA
Mir6344	0	NA	NA	NA	NA	NA
Irs1	784.393	-0.375205	0.0784862	-4.78052	1.75e-06	1.87e-05
Gm9747	0.131673	0.274387	3.6684	0.0747974	0.940376	NA
Rhbdd1	192.907	0.46213	0.166248	2.77976	0.0054399	0.0208671
Gm19552	8.27452	0.594921	0.395004	1.50611	0.132038	0.257625
Gm28940	0.217873	-0.473162	2.53531	-0.186629	0.851952	NA
Gm22112	0.107803	0.755287	3.72495	0.202764	0.839319	NA
Col4a4	19.4012	0.0307172	0.262582	0.116982	0.906875	0.943625
Col4a3	9.9834	-0.173081	0.307038	-0.563713	0.57295	0.712654
n-R5s213	0	NA	NA	NA	NA	NA
C430014B12Rik	2.51173	0.0911423	0.648356	0.140574	0.888206	0.933256
Mff	1852.75	0.031135	0.0447729	0.695398	0.486806	0.641901
Gm28941	40.4153	-0.122531	0.2571	-0.47659	0.633654	0.759237
Tm4sf20	0.0890627	-0.206495	3.72495	-0.0554356	0.955791	NA
Gm19257	0	NA	NA	NA	NA	NA
Gm36999	0.100902	0.274392	3.72495	0.0736633	0.941278	NA
Gm28942	0.253305	1.2271	1.82662	0.671785	0.50172	NA
Gm17764	0	NA	NA	NA	NA	NA
Gm22396	0.22174	-0.64127	3.15841	-0.203036	0.839107	NA
Agfg1	1873.69	0.0124343	0.060514	0.205478	0.837199	0.901225
Gm7553	0.943831	-0.0891476	1.04412	-0.0853804	0.931959	0.959372
Slc19a3	12.6221	-0.102613	0.316545	-0.324166	0.745813	0.840244
Gm7539	0	NA	NA	NA	NA	NA
Krtap28-10	0	NA	NA	NA	NA	NA
A030005K14Rik	0	NA	NA	NA	NA	NA
Krtap28-13	0.0441915	-0.20649	3.72495	-0.0554344	0.955792	NA
Gm29518	0.0660509	0.274392	3.72495	0.0736633	0.941278	NA
Ccl20	0.166497	0.274392	3.39999	0.0807038	0.935677	NA
Gm29519	0	NA	NA	NA	NA	NA
Daw1	3.76488	-0.241756	0.567238	-0.426199	0.669963	0.78647
Gm6244	0	NA	NA	NA	NA	NA
n-R5s214	0	NA	NA	NA	NA	NA
Sphkap	3563.74	-0.0994366	0.101516	-0.979518	0.327324	0.490107
Gm6374	0.0680974	-0.206488	3.72495	-0.0554338	0.955793	NA
Gm37517	48.2989	-0.816955	0.354945	-2.30164	0.0213555	0.0630493
Gm37989	0	NA	NA	NA	NA	NA
4933436I20Rik	1.02536	0.188512	1.30102	0.144895	0.884794	0.931069
Gm25754	0.150086	1.26482	3.72301	0.339731	0.734059	NA
Gm24555	0	NA	NA	NA	NA	NA
Pid1	538.714	0.0681466	0.0819471	0.831592	0.405639	0.567709
Gm37058	25.3756	-0.761552	0.325674	-2.33839	0.0193672	0.058396
Gm18304	0	NA	NA	NA	NA	NA
Mir6353	3.81551	-0.798742	0.705853	-1.1316	0.257803	0.416016
Dner	2450.53	-0.153787	0.108551	-1.41673	0.156562	0.29216
Gm37959	19.6956	-0.340899	0.269958	-1.26279	0.206666	0.355629
Gm37925	43.4292	-0.621347	0.265268	-2.34233	0.0191637	0.0579381
Mir5126	0.291916	0.00770418	1.99376	0.00386416	0.996917	NA
Trip12	5110.81	0.280505	0.0525103	5.34191	9.2e-08	1.25e-06
Gm38374	71.2071	-0.244047	0.192109	-1.27036	0.203957	0.352446
Gm37738	93.5814	-0.332895	0.247249	-1.3464	0.178174	0.319706
Fbxo36	28.2318	-0.09669	0.247421	-0.390791	0.695951	0.805262
Slc16a14	112.137	0.0358952	0.145831	0.246143	0.805571	0.881006
Gm15433	3.38608	2.91611	1.04387	2.79355	0.00521325	0.0201995
Gm29284	0.509712	2.22193	1.43256	1.55102	0.120897	NA
C130026I21Rik	27.8805	4.86015	0.669937	7.25463	4.03e-13	1.05e-11
Rpl19-ps1	2.44712	0.153246	0.656324	0.233492	0.815379	0.887086
Gm27907	0	NA	NA	NA	NA	NA
Gm7582	5.42713	4.29007	0.967144	4.43581	9.17e-06	8.39e-05
Gm2389	0	NA	NA	NA	NA	NA
Gm18342	8.22165	4.44656	0.916446	4.85196	1.22e-06	1.34e-05
A530032D15Rik	14.119	5.9792	0.885348	6.7535	1.44e-11	3.2e-10
Gm10553	0.0991061	0.274387	3.72495	0.073662	0.941279	NA
A530040E14Rik	19.7285	6.04745	0.890181	6.79351	1.09e-11	2.46e-10
Gm16038	0.0389814	0.274394	3.72495	0.0736639	0.941278	NA
Gm2635	0.0885344	0.274389	3.72495	0.0736627	0.941279	NA
Gm6264	1.44522	1.08269	1.23145	0.879199	0.379293	0.542133
Gm7609	9.27605	5.32359	0.894702	5.95013	2.68e-09	4.52e-08
Gm16028	0.132102	0.274387	3.72495	0.073662	0.941279	NA
Gm16026	7.68887	4.96716	0.898325	5.52935	3.21e-08	4.66e-07
Gm2619	4.16553	4.7832	0.92586	5.16622	2.39e-07	3e-06
Gm16025	3.37674	-0.0659413	0.565084	-0.116693	0.907103	0.943657
Gm7281	0.301876	1.21931	1.76746	0.689866	0.490278	NA
Gm2666	0.74219	1.23621	1.3838	0.89334	0.371675	NA
Gm2427	1.6364	2.46486	1.23796	1.99107	0.0464735	0.116867
Gm16092	29.373	-0.10951	0.266873	-0.410344	0.681554	0.795135
Gm7592	2.43286	2.08172	1.23244	1.6891	0.0912	0.19609
G530012D18Rik	0	NA	NA	NA	NA	NA
Sp110	246.502	5.63681	0.287789	19.5867	2.01e-85	5.63e-83
Gm16094	4.53976	4.51564	0.981866	4.59904	4.24e-06	4.2e-05
Sp140	215.847	4.8933	0.284476	17.2011	2.61e-66	5.4e-64
Gm10552	1.59244	2.38617	1.16181	2.05385	0.0399905	0.104176
Gm17017	6.46601	0.652702	0.448394	1.45564	0.145491	0.277049
Sp100	678.154	5.37671	0.290816	18.4884	2.56e-76	6.22e-74
n-R5s215	0	NA	NA	NA	NA	NA
A630001G21Rik	22.1969	2.19093	0.33176	6.60395	4e-11	8.48e-10
Mir8096	0	NA	NA	NA	NA	NA
Gm25472	0	NA	NA	NA	NA	NA
9930111H07Rik	0.389849	-0.206485	1.74219	-0.118521	0.905655	NA
Gm22906	0	NA	NA	NA	NA	NA
Cab39	2445.88	0.115138	0.0888684	1.2956	0.195114	0.341419
Itm2c	5468.61	0.265217	0.0735784	3.60455	0.000312696	0.00188751
4933407L21Rik	23.3804	-0.814273	0.252808	-3.22092	0.0012778	0.00627746
Gm28884	0.751764	0.826804	1.11754	0.739844	0.459395	NA
Gpr55	7.56183	2.76267	0.604951	4.56677	4.95e-06	4.83e-05
Gm28100	0.24028	0.274411	2.46308	0.11141	0.911292	NA
Gm18180	25.5493	-0.251455	0.244227	-1.0296	0.3032	0.464638
Spata3	2.77804	-0.727396	0.624192	-1.16534	0.243882	0.4003
2810459M11Rik	146.663	-0.0258841	0.162676	-0.159114	0.873579	0.924582
Psmd1	1536.48	0.174768	0.0638014	2.73926	0.00615782	0.023126
Gm22786	4.6542	0.473507	0.469048	1.00951	0.312732	0.474685
Htr2b	18.4187	2.18142	0.565987	3.85419	0.000116116	0.00079832
Gm37914	41.6962	-0.407508	0.267003	-1.52623	0.126952	0.250433
Gm21972	0.320475	-2.19292	2.28015	-0.961745	0.336178	NA
Armc9	417.346	-0.200894	0.177188	-1.1338	0.25688	0.414977
Gm16341	0.537632	1.2571	1.65256	0.760698	0.446837	NA
B3gnt7	21.2763	0.901825	0.309528	2.91355	0.00357348	0.0148026
Gm28626	1.81028	2.86248	1.08441	2.63967	0.00829865	0.0295651
Gm5258	0	NA	NA	NA	NA	NA
Gm28627	0	NA	NA	NA	NA	NA
Ncl	3170.07	0.394527	0.101072	3.90342	9.48e-05	0.000669661
Snora75	0	NA	NA	NA	NA	NA
mmu-mir-3535	0.451659	1.06889	1.28897	0.829258	0.406958	NA
Gm24148	0	NA	NA	NA	NA	NA
Snord82	0.870629	0.96141	1.03137	0.932171	0.351248	0.51511
C130036L24Rik	32.9831	-0.287053	0.236886	-1.21178	0.225598	0.378494
Nmur1	2.49831	0.686593	0.607633	1.12995	0.258499	0.416812
1700019O17Rik	0.0439317	-0.20649	3.72495	-0.0554344	0.955792	NA
Rpl30-ps6	0	NA	NA	NA	NA	NA
Ptma	1852.71	0.622071	0.137148	4.53578	5.74e-06	5.51e-05
Pde6d	314.311	-0.253634	0.10899	-2.32713	0.0199582	0.0597467
Gm37152	0.16352	0.723301	2.77497	0.260652	0.794361	NA
Cops7b	225.997	0.00674259	0.081752	0.0824762	0.934268	0.960922
Gm22955	0	NA	NA	NA	NA	NA
Gm37022	4.10661	1.1286	0.59469	1.8978	0.0577225	0.138681
Nppc	53.4482	0.506133	0.241951	2.09188	0.0364492	0.0967184
Dis3l2	456.753	0.0480405	0.0789217	0.608711	0.542716	0.689534
Gm29097	0.0439317	-0.20649	3.72495	-0.0554344	0.955792	NA
Gm29055	12.1151	0.23367	0.415658	0.562168	0.574001	0.713538
Gm37485	23.2591	-0.402229	0.297609	-1.35154	0.176524	0.318151
Gm38142	24.3365	-0.624683	0.30672	-2.03665	0.0416847	0.107647
Gm38010	20.3095	-0.70985	0.278981	-2.54444	0.0109454	0.0370745
Gm37541	10.594	-0.0476101	0.414081	-0.114978	0.908463	0.944452
Gm38021	12.728	-0.352794	0.295991	-1.19191	0.233297	0.387882
Gm6136	179.367	0.199798	0.112166	1.78127	0.0748685	0.169192
Gm37967	11.0467	-0.728828	0.332831	-2.18979	0.0285397	0.0797957
Gm28375	0.0458825	0.755289	3.72495	0.202765	0.839319	NA
Gm37017	0.873849	0.0964629	1.08102	0.0892333	0.928896	0.957706
Gm37447	21.4623	-0.542486	0.288786	-1.87851	0.0603119	0.143597
Akp-ps1	0.752439	-0.120932	1.13566	-0.106486	0.915197	NA
Gm29371	0	NA	NA	NA	NA	NA
Alppl2	0	NA	NA	NA	NA	NA
Alpi	0	NA	NA	NA	NA	NA
Gm29372	0	NA	NA	NA	NA	NA
Akp3	0.33216	0.755304	1.9915	0.379264	0.704492	NA
Gm29374	5.21758	0.777271	0.498961	1.55778	0.119286	0.239256
Ecel1	298.368	0.159837	0.143281	1.11555	0.264616	0.423592
Prss56	20.4463	0.869227	0.793607	1.09529	0.273391	0.433292
Chrnd	0	NA	NA	NA	NA	NA
Chrng	0.171132	0.755286	3.38406	0.22319	0.823388	NA
Eif4e2	578.569	-0.0820702	0.062538	-1.31233	0.18941	0.333974
Gm26187	0.955307	3.30549	1.1349	2.91257	0.00358464	0.0148385
Efhd1	197.765	-0.70346	0.1496	-4.70227	2.57e-06	2.66e-05
Efhd1os	0.337798	-0.299923	1.87984	-0.159547	0.873238	NA
Gigyf2	1430.76	-0.313396	0.082443	-3.80136	0.000143904	0.000963219
Gm22549	0	NA	NA	NA	NA	NA
Kcnj13	41.1133	-0.323099	0.251977	-1.28226	0.199752	0.347184
Gm23504	0	NA	NA	NA	NA	NA
3110079O15Rik	0.366579	-0.544566	1.55038	-0.351247	0.725403	NA
Ngef	1590.71	-0.571278	0.128841	-4.43398	9.25e-06	8.45e-05
Neu2	18.7866	-0.890751	0.272497	-3.26884	0.00107989	0.00545491
Gm17181	0.432611	-0.589593	1.42464	-0.413854	0.678981	NA
Gm6153	1.37958	1.01574	0.879588	1.1548	0.248174	0.405397
Inpp5d	416.109	1.73502	0.132186	13.1256	2.35e-39	2.37e-37
Atg16l1	673.292	-0.117541	0.122713	-0.957853	0.338137	0.50161
Gm25395	742.862	-0.1353	0.184947	-0.731562	0.464436	0.622943
Scarna6	154.585	0.130665	0.156071	0.837218	0.40247	0.564668
Sag	17.3987	0.497871	0.292106	1.70442	0.088303	0.191542
Dgkd	1519.41	-0.173165	0.0720533	-2.4033	0.016248	0.050826
Gm19582	6.95926	0.541042	0.484422	1.11688	0.264045	0.423096
4833421G17Rik	11.959	-0.179167	0.31951	-0.560756	0.574964	0.714075
Gm38365	57.8365	-0.180278	0.311281	-0.579148	0.562489	0.705153
Usp40	453.472	-0.154662	0.114991	-1.34499	0.178628	0.320256
Gm25198	0	NA	NA	NA	NA	NA
Gm5832	0.105852	-0.206492	3.72495	-0.055435	0.955792	NA
Gm15375	0.049553	0.274392	3.72495	0.0736633	0.941278	NA
Ugt1a10	0.16195	0.274399	2.77762	0.0987894	0.921305	NA
Gm20528	0.0389814	0.274394	3.72495	0.0736639	0.941278	NA
Ugt1a9	0.0389814	0.274394	3.72495	0.0736639	0.941278	NA
Ugt1a8	0	NA	NA	NA	NA	NA
Ugt1a7c	12.7903	1.48039	0.385082	3.84435	0.000120873	0.000828156
Gm15373	0.0427169	-0.20649	3.72495	-0.0554344	0.955792	NA
Ugt1a6b	1.16744	1.87997	1.16794	1.60965	0.107474	0.221202
Gm15372	1.33305	0.921075	1.25522	0.733797	0.463072	0.621906
Gm15370	0.204364	-0.206481	2.64576	-0.0780423	0.937794	NA
Ugt1a6a	1.58566	1.41995	0.981169	1.44721	0.147839	0.280406
Gm15369	0.593491	1.13753	1.34713	0.844412	0.398439	NA
Gm15374	1.46433	0.918456	1.13517	0.809088	0.418465	0.580099
Gm15371	0.512448	2.69588	1.26463	2.13176	0.0330265	NA
Ugt1a5	1.21395	1.39632	0.938353	1.48805	0.136737	0.264517
Gm15368	0.624218	1.1339	1.46339	0.774846	0.438431	NA
Gm15376	0.474048	1.53296	1.51589	1.01126	0.311892	NA
Ugt1a2	0.875486	-0.406539	1.3039	-0.311787	0.755202	0.846655
Dnajb3	7.8096	0.128984	0.40285	0.320178	0.748833	0.842331
Ugt1a1	0.279519	0.28848	1.79825	0.160422	0.872549	NA
Mroh2a	3.4425	-0.0561033	0.605349	-0.0926792	0.926158	0.955568
Hjurp	549.491	0.112654	0.0835706	1.34801	0.177654	0.319206
Trpm8	6.24974	0.822007	0.396385	2.07376	0.0381015	0.100242
4930453O03Rik	0.121389	0.755282	3.72495	0.202763	0.83932	NA
Spp2	1.5842	1.59751	0.983677	1.62402	0.104371	0.216472
Gm29538	0.330862	-1.88008	1.71915	-1.09361	0.274127	NA
Gm28888	0	NA	NA	NA	NA	NA
Glrp1	2.77861	3.48112	0.968109	3.5958	0.0003234	0.0019458
Gm19589	0.0389814	0.274394	3.72495	0.0736639	0.941278	NA
Gm38130	0.0389814	0.274394	3.72495	0.0736639	0.941278	NA
Gm29336	0.0854339	-0.687376	3.72495	-0.184533	0.853595	NA
Arl4c	850.229	0.249885	0.100989	2.47439	0.0133465	0.0434814
Gm29335	0	NA	NA	NA	NA	NA
Platr5	0.0489495	-0.206488	3.72495	-0.0554338	0.955793	NA
Gm29337	0	NA	NA	NA	NA	NA
Gm4753	0	NA	NA	NA	NA	NA
1700067G17Rik	0	NA	NA	NA	NA	NA
Gm18699	0	NA	NA	NA	NA	NA
Sh3bp4	304.242	0.164441	0.13963	1.17769	0.238919	0.394776
Gm38312	5.82487	-0.767493	0.464025	-1.65399	0.0981298	0.206789
Gm5259	0.0458825	0.755289	3.72495	0.202765	0.839319	NA
Gm28342	0.049553	0.274392	3.72495	0.0736633	0.941278	NA
C030007H22Rik	0.46654	0.575252	3.68346	0.156172	0.875898	NA
Agap1	3469.24	-0.0532159	0.0653144	-0.814765	0.415207	0.577061
Gm37297	49.8363	-0.539717	0.335894	-1.60681	0.108097	0.222138
Gm25180	3.37812	-0.249048	0.724217	-0.343886	0.730932	0.830397
Gm28499	9.61736	-0.229588	0.455158	-0.504414	0.61397	0.744231
4933400F21Rik	0.44547	1.66021	1.62891	1.01922	0.3081	NA
Gm26037	7.20287	-0.226297	0.463567	-0.488166	0.625432	0.753253
Gm37521	23.7374	-0.361925	0.339788	-1.06515	0.286809	0.447354
Gbx2	22.8758	-0.151502	0.281947	-0.537344	0.59103	0.726863
D130058E05Rik	7.84931	-0.109915	0.444474	-0.247293	0.804682	0.880599
Asb18	37.6845	0.075268	0.178785	0.420997	0.673757	0.789413
Iqca	7.09419	-0.710878	0.401202	-1.77187	0.0764156	0.171783
4930434B07Rik	0.106465	0.755284	3.72495	0.202764	0.83932	NA
Ackr3	127.666	0.778716	0.242064	3.21698	0.00129548	0.00634728
Gm38277	0.0439317	-0.20649	3.72495	-0.0554344	0.955792	NA
Gm28721	0.0479487	-0.206488	3.72495	-0.0554338	0.955793	NA
Gm28723	1.10434	1.85401	1.15075	1.61114	0.10715	0.22085
Gm27648	0	NA	NA	NA	NA	NA
Gm28722	0.26162	-0.206487	2.09503	-0.0985606	0.921487	NA
Gm35048	0.834784	1.92127	1.13854	1.68748	0.0915105	0.196547
Cops8	733.516	0.151586	0.0755336	2.00687	0.0447635	0.113504
Gm9991	0.0619206	0.274394	3.72495	0.0736639	0.941278	NA
Col6a3	94.4772	-0.265266	0.152428	-1.74027	0.0818116	0.180672
Gm36970	0	NA	NA	NA	NA	NA
4930474B08Rik	0	NA	NA	NA	NA	NA
Mlph	41.5233	-0.0188969	0.198088	-0.0953964	0.924	0.954593
Prlh	0.989341	-0.571963	1.33914	-0.427113	0.669297	0.786031
Rab17	0.340709	1.30896	1.75512	0.745798	0.455789	NA
Gm28199	0	NA	NA	NA	NA	NA
Lrrfip1	605.145	0.0550054	0.11889	0.46266	0.643608	0.766341
Rbm44	1.28531	-0.0914142	1.26592	-0.0722118	0.942433	0.965108
Gm7776	0.372084	1.84546	1.96381	0.939734	0.347354	NA
Ramp1	339.628	-0.207106	0.0908089	-2.28068	0.0225675	0.0660217
Ube2f	531.369	0.236093	0.122509	1.92715	0.0539615	0.131651
Gm7785	19.2518	0.757605	0.323191	2.34414	0.0190709	0.0577293
Gm26683	0.0885994	0.274403	3.72495	0.0736662	0.941276	NA
Scly	285.065	0.247043	0.0941346	2.62436	0.00868126	0.0306302
Gm17090	0.0879309	-0.20649	3.72495	-0.0554344	0.955792	NA
Espnl	4.02872	0.232919	0.56738	0.410516	0.681427	0.795026
Klhl30	7.18021	-0.911805	0.605654	-1.50549	0.132198	0.257833
Fam132b	9.8465	1.09488	0.564967	1.93795	0.0526299	0.129131
Ilkap	381.414	0.0186641	0.105552	0.176823	0.859647	0.916299
1700020N18Rik	1.1845	1.86125	0.99569	1.8693	0.0615807	0.14599
Hes6	86.0644	0.262991	0.135586	1.93967	0.0524203	0.128659
Per2	585.533	-0.605147	0.195421	-3.09663	0.00195735	0.00900267
Gm28381	0	NA	NA	NA	NA	NA
Gm28382	0	NA	NA	NA	NA	NA
Gm19085	0.292057	0.777972	2.4374	0.319181	0.749589	NA
Traf3ip1	223.319	-0.370433	0.107134	-3.45765	0.000544913	0.00305897
Asb1	423.99	-0.357967	0.0810434	-4.41698	1e-05	9.08e-05
Gm28380	0.180092	-0.206484	2.75074	-0.0750648	0.940163	NA
Gm29100	8.34689	-0.581745	0.342845	-1.69682	0.0897308	0.193756
Twist2	5.32889	-0.463571	0.418972	-1.10645	0.268532	0.428276
Gm29101	0.685284	-1.01059	1.20953	-0.835525	0.403422	NA
Gm37600	0	NA	NA	NA	NA	NA
Hdac4	1369.4	-0.0919263	0.0805981	-1.14055	0.254056	0.412121
Gm37048	0.281888	1.66051	1.75383	0.946789	0.343746	NA
Gm26720	0	NA	NA	NA	NA	NA
Gm37036	19.7526	-0.537891	0.319526	-1.6834	0.0922974	0.197666
Gm29099	0	NA	NA	NA	NA	NA
Gm7837	0.143651	0.755281	3.58497	0.21068	0.833137	NA
Ndufa10	1126.27	-0.0532362	0.054804	-0.971394	0.331352	0.494473
Mir6900	0.79483	-1.11324	1.13783	-0.978388	0.327882	NA
Olfr1416	0	NA	NA	NA	NA	NA
Olfr1415	0	NA	NA	NA	NA	NA
Olfr1414	0	NA	NA	NA	NA	NA
1700054K02Rik	0	NA	NA	NA	NA	NA
Olfr1413	0	NA	NA	NA	NA	NA
Gm28478	0	NA	NA	NA	NA	NA
Gm28479	0	NA	NA	NA	NA	NA
Olfr1412	0	NA	NA	NA	NA	NA
Olfr1411	0	NA	NA	NA	NA	NA
Olfr1410	0	NA	NA	NA	NA	NA
Olfr12	0	NA	NA	NA	NA	NA
Myeov2	377.732	0.180633	0.113479	1.59177	0.111437	0.227201
Otos	0.964646	-0.850341	1.04042	-0.817302	0.413756	0.575953
Gm29483	1.80499	-0.0248801	0.690168	-0.0360493	0.971243	0.982637
Gm29482	0	NA	NA	NA	NA	NA
Gm29481	0.153669	0.755303	2.8394	0.266008	0.790233	NA
Gpc1	1142.72	0.272238	0.0799308	3.40592	0.000659425	0.00359004
Gm29480	6.10914	0.91728	0.426876	2.14882	0.0316487	0.0865368
Mir149	1.82916	-0.100729	0.694915	-0.144952	0.884749	0.931064
Ankmy1	5.03984	1.66916	0.547121	3.05081	0.00228223	0.0102243
Dusp28	267.501	1.17881	0.167029	7.05752	1.7e-12	4.16e-11
5033417F24Rik	38.6281	-0.239637	0.179375	-1.33595	0.181565	0.323958
Rnpepl1	468.746	0.510292	0.0939066	5.43403	5.51e-08	7.68e-07
9430060I03Rik	3.6106	0.527593	0.625677	0.843236	0.399096	0.561795
Capn10	256.034	-0.161549	0.0798777	-2.02246	0.043129	0.11043
Gpr35	139.32	3.78986	0.392773	9.649	4.96e-22	2.39e-20
Gm18697	0.518393	1.23244	1.72051	0.716321	0.473793	NA
Aqp12	0.175102	0.274396	3.31584	0.0827533	0.934048	NA
Kif1a	18866.6	-0.052817	0.0540538	-0.97712	0.32851	0.491402
Gm28086	0.753737	1.62339	1.13643	1.4285	0.153147	NA
Agxt	0.11198	0.755284	3.72495	0.202764	0.83932	NA
2310007B03Rik	0.800599	1.37324	1.17927	1.16449	0.244227	NA
Crocc2	17.5948	-0.253735	0.278891	-0.909797	0.362929	0.526622
Sned1	257.54	-0.760844	0.123249	-6.17322	6.69e-10	1.21e-08
Mir6901	0	NA	NA	NA	NA	NA
Mterf4	142.574	0.150212	0.106697	1.40784	0.15918	0.295538
Gm28535	1.9351	0.148098	0.628634	0.235587	0.813753	0.886359
Gm7867	1.11969	-0.165608	0.905411	-0.182909	0.854869	0.912653
Pask	68.9806	-0.440394	0.212958	-2.06798	0.0386414	0.101271
Ppp1r7	1320.76	-0.00396347	0.0616999	-0.0642378	0.948781	0.968761
mmu-mir-6902	0.224678	-0.523208	2.13963	-0.244532	0.806819	NA
Mir6345	0.947482	-0.652245	0.967745	-0.673984	0.500321	0.653078
Gm26446	2.68016	-0.494347	0.592566	-0.834247	0.404142	0.566179
Ano7	2.74064	0.822591	0.639252	1.2868	0.198163	0.34528
Hdlbp	3229.64	0.0495083	0.0484851	1.0211	0.307205	0.468845
Gm17415	4.04171	-0.521199	0.671009	-0.776739	0.437313	0.598214
2023-09-02	1408.82	0.384013	0.0845537	4.54165	5.58e-06	5.38e-05
Farp2	211.431	-0.193999	0.115133	-1.685	0.0919879	0.197145
Gm37250	18.9604	-1.11109	0.337133	-3.29571	0.000981728	0.00502626
Stk25	1506.77	-0.0174623	0.0606759	-0.287796	0.773503	0.860363
Gm28536	1.82858	-1.84327	0.816624	-2.25718	0.0239967	0.0694263
Bok	205.819	-0.18336	0.0908974	-2.01721	0.0436732	0.111438
Thap4	221.388	-0.154127	0.0799767	-1.92716	0.0539602	0.131651
Gm10550	0.177745	-0.206481	2.30021	-0.0897659	0.928473	NA
Atg4b	616.731	-0.145314	0.0481301	-3.01919	0.00253454	0.0111717
Dtymk	176.288	-0.357455	0.112134	-3.18775	0.00143384	0.00690576
Ing5	203.041	0.16473	0.0834342	1.97437	0.0483397	0.120518
Gm22089	0	NA	NA	NA	NA	NA
D2hgdh	49.4767	-0.549235	0.217811	-2.52161	0.011682	0.0390967
Gal3st2	0.259215	1.20685	1.81223	0.665948	0.505444	NA
Gm18666	2.84042	0.0101656	0.733863	0.0138522	0.988948	0.992998
Gm9994	1.80918	-1.00653	0.711799	-1.41406	0.157345	0.293091
Gm7889	3.17537	-0.764207	0.615293	-1.24202	0.214229	0.365159
Gm6086	0.846373	-0.53023	1.0858	-0.488332	0.625314	0.753149
Neu4	89.6546	-0.34919	0.194266	-1.79748	0.0722588	0.164931
Pdcd1	42.5742	6.15967	0.874863	7.04072	1.91e-12	4.66e-11
Gm7891	0.255525	1.2869	2.49379	0.516042	0.605825	NA
Gm7895	67.1748	0.0111058	0.195503	0.0568064	0.954699	0.972514
Gm23389	0	NA	NA	NA	NA	NA
4930440C22Rik	0.220981	0.274398	3.11986	0.0879521	0.929915	NA
Gm23181	0	NA	NA	NA	NA	NA
Gm5264	0.0869085	-0.687376	3.72495	-0.184533	0.853595	NA
Fam174a	321.817	-0.068677	0.14007	-0.490304	0.623919	0.752001
BC055308	22.0999	-0.228946	0.258948	-0.884142	0.37662	0.539647
Gm15427	268.027	0.539491	0.128885	4.18582	2.84e-05	0.000230039
St8sia4	341.503	-0.13215	0.157571	-0.838666	0.401657	0.563926
Gm37642	12.4648	0.246676	0.284885	0.865879	0.386557	0.549434
4930598F16Rik	0	NA	NA	NA	NA	NA
Gm37761	0	NA	NA	NA	NA	NA
Gm22360	1.55863	-0.899243	0.917073	-0.980557	0.326811	0.489633
1700063A18Rik	0	NA	NA	NA	NA	NA
Gm24586	0	NA	NA	NA	NA	NA
Gm22917	0	NA	NA	NA	NA	NA
Gm37076	0	NA	NA	NA	NA	NA
Gm29601	0.0445446	0.755287	3.72495	0.202764	0.839319	NA
4930533P14Rik	0	NA	NA	NA	NA	NA
Gm26245	0	NA	NA	NA	NA	NA
Gm1833	0.16195	0.274399	2.77762	0.0987894	0.921305	NA
Gm26078	0	NA	NA	NA	NA	NA
Slco4c1	49.5126	-0.303399	0.190798	-1.59016	0.111799	0.227752
Panct2	37.2574	-0.138666	0.228436	-0.607023	0.543835	0.690514
Slco6b1	0.161027	0.27439	3.4636	0.0792208	0.936857	NA
Gm9499	0	NA	NA	NA	NA	NA
Gm28901	0	NA	NA	NA	NA	NA
Gm6430	14.3109	0.852521	0.30602	2.78583	0.00533903	0.020583
Slco6c1	4.08461	-0.117363	0.458643	-0.255893	0.798034	0.876467
Gm7133	0.216807	0.9758	2.59525	0.375995	0.706921	NA
Gm7135	0.141094	0.755285	3.56385	0.21193	0.832162	NA
Gm37171	2.8481	0.806876	0.564048	1.43051	0.152571	0.286677
D1Ertd622e	880.956	0.0087224	0.0620313	0.140613	0.888176	0.933256
Ppip5k2	911.112	0.230217	0.0954324	2.41236	0.0158498	0.0498423
Gin1	94.8334	-0.086062	0.122663	-0.701615	0.482919	0.6389
Pam	2285.74	-0.0328271	0.0621144	-0.528495	0.597156	0.731822
Gm37140	76.9752	0.118055	0.235599	0.501085	0.616311	0.746153
Gm25413	0	NA	NA	NA	NA	NA
Gm3531	31.3506	0.640102	0.207372	3.08673	0.00202372	0.00924541
B230216N24Rik	130.199	-0.346219	0.228406	-1.5158	0.12957	0.253954
Gm24465	0.049553	0.274392	3.72495	0.0736633	0.941278	NA
1810006J02Rik	0.496068	-1.10926	1.41404	-0.78446	0.43277	NA
Gm29461	0.196786	1.17017	2.20952	0.529603	0.596387	NA
Gm7952	0	NA	NA	NA	NA	NA
Gm29462	0.477857	-2.20217	1.42825	-1.54186	0.123108	NA
Slco6d1	0.368528	0.681395	1.57514	0.432592	0.665311	NA
Gm3555	28.3347	0.110003	0.240277	0.457816	0.647084	0.769172
Gm26134	0	NA	NA	NA	NA	NA
Gm7967	10.5929	0.598413	0.34247	1.74734	0.0805776	0.178793
Gm29460	1.27252	1.29677	1.00072	1.29583	0.195033	0.341336
Gm23434	0.0750432	0.755287	3.72495	0.202764	0.839319	NA
Gm18248	0.0750432	0.755287	3.72495	0.202764	0.839319	NA
Cntnap5b	377.385	-0.180043	0.0925486	-1.94538	0.0517287	0.127353
Tdpx-ps1	13.77	0.489075	0.276003	1.77199	0.0763961	0.171772
Gm37877	23.5486	-0.575181	0.278453	-2.06563	0.0388638	0.101742
Gm19029	3.56459	0.0860317	0.619877	0.138788	0.889617	0.933545
Gm23602	0	NA	NA	NA	NA	NA
Gm29668	2.62592	-0.494437	0.565985	-0.873586	0.382344	0.54491
Gm29667	14.4348	0.133715	0.310225	0.431026	0.66645	0.783776
Gm18700	0	NA	NA	NA	NA	NA
Gm18185	0	NA	NA	NA	NA	NA
Gm29334	0	NA	NA	NA	NA	NA
Gm25537	0	NA	NA	NA	NA	NA
Gm20268	0	NA	NA	NA	NA	NA
Gm28801	0	NA	NA	NA	NA	NA
Psmb6-ps2	0.576768	-0.119892	1.30192	-0.0920885	0.926628	NA
Gm18969	0	NA	NA	NA	NA	NA
Gm28188	0.0720255	0.755289	3.72495	0.202765	0.839319	NA
Gm28187	1.3455	-0.0288598	0.859163	-0.0335906	0.973204	0.983785
Gm24122	0	NA	NA	NA	NA	NA
Gm28623	0	NA	NA	NA	NA	NA
Gm23036	0	NA	NA	NA	NA	NA
Gm3116	0	NA	NA	NA	NA	NA
Gm20281	0	NA	NA	NA	NA	NA
Gm22034	0	NA	NA	NA	NA	NA
Gm18728	0	NA	NA	NA	NA	NA
Gm23965	0	NA	NA	NA	NA	NA
Gm29141	1.90875	3.94872	1.03395	3.81908	0.000133949	0.000906012
Gm37789	0.149577	0.755295	2.86333	0.263782	0.791948	NA
Gm18447	0	NA	NA	NA	NA	NA
Gm29140	0.0439317	-0.20649	3.72495	-0.0554344	0.955792	NA
Gm23537	0	NA	NA	NA	NA	NA
Gm5260	0	NA	NA	NA	NA	NA
Gm29592	0	NA	NA	NA	NA	NA
Gm29011	0.220981	0.274398	3.11986	0.0879521	0.929915	NA
Cdh20	327.001	-0.0639198	0.107807	-0.592908	0.553243	0.698212
Gm38031	85.9331	-0.54195	0.197025	-2.75066	0.00594753	0.0224861
n-R5s216	0	NA	NA	NA	NA	NA
Gm36969	21.4981	-0.330232	0.341492	-0.967026	0.333531	0.4968
Gm15699	0	NA	NA	NA	NA	NA
Gm29012	0.0890893	1.19449	3.72394	0.320759	0.748393	NA
Gm29013	0.0463457	0.274392	3.72495	0.0736633	0.941278	NA
Rnf152	731.599	-0.238484	0.0892335	-2.67258	0.007527	0.0272774
Gm29014	0	NA	NA	NA	NA	NA
Gm17634	9.16038	0.328885	0.350279	0.938925	0.347769	0.511721
Gm28403	1.12517	0.646888	0.910286	0.710643	0.477306	0.634152
Gm3608	115.399	0.112069	0.231146	0.484842	0.627788	0.755021
Pign	477.6	0.00866123	0.113155	0.0765433	0.938987	0.963601
Gm28404	2.87415	-0.708641	0.625275	-1.13333	0.257077	0.415238
Gm20302	1.56008	-1.00963	0.962013	-1.0495	0.29395	0.455167
Gm22426	0	NA	NA	NA	NA	NA
Gm8004	0	NA	NA	NA	NA	NA
2310035C23Rik	1589.96	0.0883204	0.0791289	1.11616	0.264354	0.423344
Gm37566	68.8298	0.100289	0.184514	0.543532	0.586764	0.723374
Gm10193	1.22465	1.16332	1.05938	1.09811	0.272155	0.432086
Tnfrsf11a	174.377	1.0331	0.160651	6.43073	1.27e-10	2.52e-09
Gm37779	0.176451	1.25752	2.72113	0.462133	0.643986	NA
Gm26214	0	NA	NA	NA	NA	NA
Gm18801	2.22678	2.65239	1.1171	2.37435	0.0175798	0.0540883
Gm7160	28.8307	1.11672	0.292585	3.81675	0.000135222	0.000913586
Zcchc2	822.955	0.56077	0.110775	5.06226	4.14e-07	4.98e-06
Gm37372	0.112397	0.274387	3.72495	0.0736621	0.941279	NA
Gm26509	3.937	-0.031559	0.519483	-0.0607509	0.951558	0.970393
Gm20753	4.41826	-0.0647446	0.463138	-0.139795	0.888822	0.933428
Phlpp1	1704.68	-0.270657	0.0759639	-3.56297	0.000366678	0.00216352
Gm38235	158.368	-0.643756	0.243361	-2.64527	0.00816257	0.0291501
A530053M12Rik	0.22433	0.755297	2.59015	0.291604	0.77059	NA
Gm6651	0.568438	1.7076	1.41535	1.20649	0.227628	NA
Bcl2	493.986	-0.0829634	0.1143	-0.725841	0.467937	0.626178
D630008O14Rik	0.626527	2.72944	1.58902	1.71768	0.0858543	NA
Mir3473f	0.393473	0.273911	1.81842	0.150631	0.880266	NA
Gm37053	17.8469	-0.478692	0.377418	-1.26833	0.204679	0.353279
Kdsr	626.264	-0.0619778	0.061273	-1.0115	0.311776	0.473765
Vps4b	768.338	0.318711	0.0766067	4.16035	3.18e-05	0.000253635
Serpinb5	4.06029	1.05021	0.997835	1.05249	0.292574	0.453611
Pou2f3-rs1	0	NA	NA	NA	NA	NA
Serpinb12	0.340899	0.930019	1.98319	0.468951	0.639105	NA
Serpinb13	0	NA	NA	NA	NA	NA
Gm8080	0.0489495	-0.206488	3.72495	-0.0554338	0.955793	NA
Serpinb3a	0.112642	0.274403	3.72495	0.0736662	0.941276	NA
Serpinb3d	0.0445446	0.755287	3.72495	0.202764	0.839319	NA
Gm15388	0	NA	NA	NA	NA	NA
Serpinb3b	0.360888	2.08484	3.68445	0.565847	0.571498	NA
Gm8084	0.0458825	0.755289	3.72495	0.202765	0.839319	NA
Gm15390	0	NA	NA	NA	NA	NA
Serpinb3c	0.256448	1.2362	2.47296	0.499886	0.617155	NA
Gm8089	0.105032	0.274389	3.72495	0.0736627	0.941279	NA
Serpinb11	0.31396	-1.5349	1.55161	-0.98923	0.322551	NA
Gm15391	0	NA	NA	NA	NA	NA
Serpinb7	0.394544	0.274412	1.72533	0.159049	0.87363	NA
Gm24553	0	NA	NA	NA	NA	NA
Serpinb2	8.11838	1.98983	0.818713	2.43043	0.0150809	0.0479117
Serpinb10	0.745572	1.07502	1.38007	0.778959	0.436004	NA
Serpinb8	106.911	0.155982	0.180894	0.862284	0.388531	0.551363
Gm15389	0	NA	NA	NA	NA	NA
Gm24267	0	NA	NA	NA	NA	NA
Gm22438	0.0445446	0.755287	3.72495	0.202764	0.839319	NA
D830032E09Rik	0	NA	NA	NA	NA	NA
Gm18448	0.111474	0.274389	3.72495	0.0736626	0.941279	NA
Gm28282	0	NA	NA	NA	NA	NA
Gm5702	0	NA	NA	NA	NA	NA
Gm38212	0.0441915	-0.20649	3.72495	-0.0554344	0.955792	NA
Gm28283	0	NA	NA	NA	NA	NA
Gm6679	0	NA	NA	NA	NA	NA
Gm17847	0	NA	NA	NA	NA	NA
Gm28281	0	NA	NA	NA	NA	NA
Gm22159	0.0680974	-0.206488	3.72495	-0.0554338	0.955793	NA
Gm25293	0	NA	NA	NA	NA	NA
Gm8141	0.1771	-1.45411	3.36775	-0.431773	0.665906	NA
Cdh7	599.312	-0.233739	0.119319	-1.95894	0.0501203	0.124034
Gm18552	0	NA	NA	NA	NA	NA
Gm3332	0	NA	NA	NA	NA	NA
Gm6693	0	NA	NA	NA	NA	NA
Cdh19	348.693	0.221767	0.131306	1.68893	0.0912328	0.19611
Gm38255	57.3859	0.0506495	0.205844	0.246058	0.805638	0.881028
Gm36944	56.4774	-0.113538	0.241182	-0.470756	0.637815	0.76192
Gm29088	1.09786	0.587837	1.07323	0.547727	0.583879	0.721086
Gm19927	0.0680974	-0.206488	3.72495	-0.0554338	0.955793	NA
Gm8173	15.8217	-1.02539	0.377877	-2.71357	0.00665632	0.0246321
Gm37934	0	NA	NA	NA	NA	NA
Dsel	373.019	-0.197806	0.0802065	-2.46622	0.0136549	0.0442317
Gm6028	0.15052	0.274408	2.85784	0.0960194	0.923505	NA
Gm17752	0	NA	NA	NA	NA	NA
Gm6717	0	NA	NA	NA	NA	NA
Gm19086	0	NA	NA	NA	NA	NA
Gm18406	9.16305	-0.446671	0.340201	-1.31296	0.189196	0.333821
Gm22331	0	NA	NA	NA	NA	NA
Gm8204	0	NA	NA	NA	NA	NA
Gm28190	0	NA	NA	NA	NA	NA
Gm28189	0	NA	NA	NA	NA	NA
Gm17946	0	NA	NA	NA	NA	NA
Gm18181	0	NA	NA	NA	NA	NA
Gm24937	0	NA	NA	NA	NA	NA
9330185C12Rik	1.90443	0.976647	0.776174	1.25828	0.208289	0.357621
Gm4854	0	NA	NA	NA	NA	NA
Gm17916	16.5806	-0.311764	0.253671	-1.22901	0.219068	0.370595
Cntnap5a	1043.8	0.0711722	0.0834577	0.852794	0.393774	0.556271
Gm23393	0	NA	NA	NA	NA	NA
Gm28263	0.417032	0.648344	1.49025	0.435056	0.663522	NA
Gm19965	1.06206	2.6293	1.02018	2.57729	0.00995775	0.0342804
Gm17777	0	NA	NA	NA	NA	NA
Gm24030	0	NA	NA	NA	NA	NA
Gm27785	0	NA	NA	NA	NA	NA
Gm28361	0	NA	NA	NA	NA	NA
Zfp813-ps	0	NA	NA	NA	NA	NA
Gm28362	0	NA	NA	NA	NA	NA
Gm28363	0	NA	NA	NA	NA	NA
Gm28359	0	NA	NA	NA	NA	NA
Gm18182	0	NA	NA	NA	NA	NA
B020011L13Rik	0	NA	NA	NA	NA	NA
Gm28360	0	NA	NA	NA	NA	NA
Gm28169	0.2185	1.25733	2.16819	0.579899	0.561983	NA
Gm7195	0	NA	NA	NA	NA	NA
Gm28168	0	NA	NA	NA	NA	NA
Gm7145	0	NA	NA	NA	NA	NA
Gm28358	0	NA	NA	NA	NA	NA
Gm29489	0	NA	NA	NA	NA	NA
Gm29490	0.0441915	-0.20649	3.72495	-0.0554344	0.955792	NA
Gm29104	0	NA	NA	NA	NA	NA
Gm29106	0.0463457	0.274392	3.72495	0.0736633	0.941278	NA
Gm7200	0	NA	NA	NA	NA	NA
Tsn	868.371	-0.0178704	0.0690899	-0.258654	0.795902	0.874871
Nifk	240.686	0.399707	0.120474	3.31778	0.000907371	0.00469914
Gm28867	0.18005	-0.206493	3.32712	-0.0620637	0.950512	NA
Clasp1	2304.76	-0.256924	0.0635737	-4.04136	5.31e-05	0.000400539
Gm26080	0	NA	NA	NA	NA	NA
Gm22710	2.56925	0.522637	1.00795	0.518517	0.604098	0.737106
Gm28466	0	NA	NA	NA	NA	NA
Tfcp2l1	115.557	0.675415	0.153286	4.40623	1.05e-05	9.47e-05
Gm22094	0	NA	NA	NA	NA	NA
Gm28882	0	NA	NA	NA	NA	NA
Gm23497	0	NA	NA	NA	NA	NA
Gm28467	0	NA	NA	NA	NA	NA
Gli2	130.85	0.014865	0.170629	0.0871193	0.930577	0.958608
Mir6346	0	NA	NA	NA	NA	NA
Gm26831	0.564941	-1.56834	1.19649	-1.31078	0.189931	NA
Gm8321	0	NA	NA	NA	NA	NA
Gm3508	0	NA	NA	NA	NA	NA
Gm29456	0	NA	NA	NA	NA	NA
Gm29455	2.47568	-0.695373	0.66798	-1.04101	0.297872	0.459299
Inhbb	109.178	0.04967	0.189521	0.262081	0.793259	0.87294
Ralb	386.904	0.574001	0.0981664	5.84722	5e-09	8.16e-08
Gm29454	0	NA	NA	NA	NA	NA
Gm27184	4.24847	0.509346	0.522451	0.974916	0.329602	0.492583
Tmem185b	22.0244	-0.153904	0.253304	-0.607584	0.543463	0.690225
AC132393.1	0	NA	NA	NA	NA	NA
3830432H09Rik	2.92668	0.278938	0.613745	0.454485	0.64948	0.77075
Gm25322	0.155961	-1.15073	3.48397	-0.330293	0.741179	NA
Epb4.1l5	218.559	-0.0827777	0.0903543	-0.916146	0.359591	0.523165
Gm37219	2.56504	-0.262394	0.562717	-0.466299	0.641001	0.764538
Ptpn4	3441.62	-0.189252	0.0893748	-2.11751	0.0342166	0.0919688
Gm3851	0.58383	-0.7966	1.2219	-0.651937	0.514442	NA
Gm37745	125.924	-0.281148	0.239718	-1.17283	0.240864	0.396944
Gm29657	0	NA	NA	NA	NA	NA
Gm8338	0	NA	NA	NA	NA	NA
Gm29658	0.0601745	0.755287	3.72495	0.202764	0.839319	NA
Gm3551	0.190044	0.274409	2.655	0.103355	0.917681	NA
Gm28209	0	NA	NA	NA	NA	NA
Tmem177	83.0249	-0.673435	0.131554	-5.11908	3.07e-07	3.77e-06
Cfap221	5.41651	0.0226741	0.455131	0.0498188	0.960267	0.975606
Gm17973	0	NA	NA	NA	NA	NA
Sctr	5.37731	-0.0934826	0.400509	-0.233409	0.815444	0.887115
Tmem37	24.4533	0.848448	0.324048	2.61828	0.00883747	0.0310984
Dbi	1017.88	0.435563	0.144359	3.01723	0.00255096	0.0112337
3110009E18Rik	15.7852	-0.404117	0.273906	-1.47539	0.140109	0.269266
Steap3	67.0115	-0.609955	0.253164	-2.40933	0.015982	0.0501867
C1ql2	92.6154	-0.142424	0.166333	-0.856259	0.391854	0.554184
1700012E03Rik	0.0601745	0.755287	3.72495	0.202764	0.839319	NA
Marco	0.347186	-0.172821	1.76943	-0.0976702	0.922194	NA
En1	26.6934	-0.252946	0.221262	-1.1432	0.252955	0.410783
RP24-358J4.2	0.343046	1.59191	1.5278	1.04196	0.297429	NA
2610027F03Rik	0	NA	NA	NA	NA	NA
Gm29346	0.0991559	0.755284	3.72495	0.202764	0.83932	NA
Gm29345	0.0601745	0.755287	3.72495	0.202764	0.839319	NA
Gm29344	0	NA	NA	NA	NA	NA
Gm29348	0.333475	-0.68738	1.77706	-0.386806	0.6989	NA
Gm29347	0.0458825	0.755289	3.72495	0.202765	0.839319	NA
Gm37043	0	NA	NA	NA	NA	NA
Celrr	13.4882	-0.973542	0.418045	-2.3288	0.0198697	0.0595207
Gm29359	0	NA	NA	NA	NA	NA
Gm38283	4.64366	-0.43647	0.529396	-0.824466	0.409675	0.571575
Insig2	471.782	-0.192724	0.0837844	-2.30024	0.0214347	0.0632304
Gm37174	21.0811	0.121907	0.250892	0.485896	0.627041	0.754362
2210011K15Rik	0.0991061	0.274387	3.72495	0.073662	0.941279	NA
Ccdc93	456.841	-0.343254	0.104401	-3.28784	0.0010096	0.00515233
Gm15392	0	NA	NA	NA	NA	NA
Gm15393	0.0619206	0.274394	3.72495	0.0736639	0.941278	NA
Htr5b	20.8571	-0.0209246	0.308863	-0.0677472	0.945987	0.967272
Gm8217	0	NA	NA	NA	NA	NA
Ddx18	253.998	0.263075	0.082893	3.17367	0.00150526	0.00719587
Gm28591	0	NA	NA	NA	NA	NA
Gm37920	0	NA	NA	NA	NA	NA
Gm15394	0	NA	NA	NA	NA	NA
Gm8392	0	NA	NA	NA	NA	NA
Gm26472	0	NA	NA	NA	NA	NA
Gm28590	0	NA	NA	NA	NA	NA
Gm24547	0	NA	NA	NA	NA	NA
Gm36982	0	NA	NA	NA	NA	NA
Gm25771	0	NA	NA	NA	NA	NA
Gm29192	0	NA	NA	NA	NA	NA
Gm37970	0.148651	0.723036	2.85966	0.25284	0.800392	NA
Gm8403	0.0853271	0.274389	3.72495	0.0736627	0.941279	NA
Gm28911	0.104106	0.274401	3.72495	0.0736657	0.941276	NA
Gm20058	0.0940977	0.755282	3.72495	0.202763	0.83932	NA
Gm28912	0	NA	NA	NA	NA	NA
Dpp10	1832.67	-0.143476	0.0866897	-1.65505	0.0979135	0.20637
Gm37478	62.412	0.0161049	0.269019	0.0598654	0.952263	0.970946
Gm37221	43.7844	-0.201851	0.273356	-0.738417	0.460261	0.619249
Gm24791	5.8062	-1.26007	0.516751	-2.43845	0.0147505	0.0470254
Gm37066	38.0535	-0.847338	0.287517	-2.94708	0.00320789	0.0135668
Gm37781	35.984	-0.400774	0.316316	-1.26701	0.205152	0.353784
Gm37396	18.4095	-1.03586	0.459778	-2.25296	0.0242616	0.0700479
Gm38263	58.1703	-0.653528	0.298374	-2.1903	0.0285026	0.0797389
Gm28929	0	NA	NA	NA	NA	NA
Gm18875	20.7859	-1.00749	0.375745	-2.6813	0.00733361	0.0266985
Gm37551	88.7431	-0.980536	0.293013	-3.34639	0.000818717	0.00431226
Gm38073	157.984	-0.104092	0.442747	-0.235105	0.814127	0.886444
Gm25578	0	NA	NA	NA	NA	NA
Gm28928	91.8868	-0.0256065	0.417206	-0.0613763	0.95106	0.970148
Gm28299	17.4129	-0.37092	0.37732	-0.983039	0.325588	0.488471
Gm37717	149.07	-0.490032	0.458165	-1.06955	0.28482	0.445417
1700121L03Rik	0.0971395	0.274394	3.72495	0.0736639	0.941278	NA
Actr3	2282.83	0.391856	0.0872108	4.49321	7.02e-06	6.58e-05
Gm28706	0	NA	NA	NA	NA	NA
Slc35f5	263.831	0.247058	0.0955199	2.58645	0.00969692	0.0336011
Gm18444	0	NA	NA	NA	NA	NA
Gpr39	2.65778	1.74766	0.724418	2.4125	0.0158433	0.0498418
Lypd1	535.541	-0.0790901	0.0829614	-0.953336	0.34042	0.504023
[truncated: 43,810 more rows]
