# Supplementary material for: Comparative Pathogenesis of Two Lineages of Powassan Virus Reveals Distinct Clinical Outcome, Neuropathology, and Inflammation
Source: Viruses. 2024 May 22;16(6):820. doi: 10.3390/v16060820 (PMC11209061; doi:10.3390/v16060820)
Supplement: Supplementary file 1 [file viruses-16-00820-s001.zip › Table S6.xlsx]

## Sheet: DTV Vs control
Table S6. RNA-seq full list of comparisons by gene for DTV vs Control group.
Gene	baseMean	log2FoldChange	lfcSE	stat	pvalue	padj
4933401J01Rik	0	NA	NA	NA	NA	NA
Gm26206	0	NA	NA	NA	NA	NA
Xkr4	1236.72	-0.477716	0.0993015	-4.81077	1.50353e-06	6.88123e-06
Gm18956	0.257781	-0.724463	2.51766	-0.287752	0.773536	NA
Gm37180	183.201	-0.772554	0.242242	-3.18919	0.00142674	0.003971
Gm37363	156.712	-0.910711	0.241241	-3.77511	0.000159938	0.000533482
Gm37686	55.2682	-0.790975	0.285629	-2.76924	0.00561881	0.013647
Gm1992	0	NA	NA	NA	NA	NA
Gm37329	74.2283	-0.64867	0.242432	-2.67568	0.00745781	0.0175271
Gm7341	0.472128	1.37784	1.53733	0.896255	0.370117	NA
Gm38148	143.524	-0.877078	0.27011	-3.24711	0.00116582	0.00331296
Gm19938	181.829	-0.869873	0.256367	-3.39308	0.000691122	0.002054
Gm10568	17.4747	1.33176	0.351489	3.7889	0.000151314	0.00050681
Gm38385	0	NA	NA	NA	NA	NA
Gm27396	0	NA	NA	NA	NA	NA
Gm37381	0.0427169	-0.243572	3.72495	-0.0653894	0.947864	NA
Gm6101	0.0389814	0.718207	3.72495	0.19281	0.847108	NA
Rp1	1.1967	-0.599833	1.12353	-0.533881	0.593424	0.692466
Gm37483	0	NA	NA	NA	NA	NA
Sox17	14.0185	-0.66082	0.313878	-2.10534	0.0352618	0.0683447
Gm37587	0.590623	1.15177	1.42846	0.806301	0.420069	0.531779
Gm7357	0.431021	0.52944	1.51993	0.348333	0.72759	NA
Gm22307	0.20554	1.07812	2.60126	0.414461	0.678536	NA
Gm38076	0	NA	NA	NA	NA	NA
Gm37323	0.424161	-1.83453	1.40343	-1.30717	0.191153	NA
Gm7369	0.0624269	0.237312	3.72495	0.0637089	0.949202	NA
Gm6085	7.02637	0.18772	0.420642	0.446269	0.655403	0.743204
Gm6119	1.00728	-0.308877	1.02839	-0.30035	0.76391	0.82953
Gm25493	0.0439318	-0.243572	3.72495	-0.0653894	0.947864	NA
Gm2053	0.50984	-1.49649	1.35308	-1.10598	0.268734	NA
Gm6123	6.52357	0.407912	0.379192	1.07574	0.282044	0.389063
Mrpl15	339.624	0.149261	0.0982882	1.51861	0.128861	0.205951
Gm37144	10.8445	-0.784434	0.403882	-1.94223	0.0521088	0.0959455
Lypla1	301.44	0.0765004	0.104226	0.733985	0.462958	0.572408
Gm37988	0.0991061	1.20989	3.72419	0.324875	0.745276	NA
Tcea1	660.805	0.404508	0.0980125	4.12711	3.67355e-05	0.00013689
Gm6104	7.39771	-0.314087	0.3588	-0.875382	0.381366	0.493925
Gm37277	41.2032	0.580445	0.182461	3.1812	0.00146667	0.00407174
Rgs20	298.665	0.428386	0.101984	4.20052	2.66308e-05	0.000101565
Gm17100	2.60059	-0.293816	0.635523	-0.462321	0.643851	0.733527
Gm37079	17.8774	-0.52023	0.346107	-1.50309	0.132815	0.211011
Gm16041	0.448922	0.877253	1.37124	0.639749	0.522336	NA
Gm17101	1.40757	-0.0582924	0.834037	-0.0698919	0.94428	0.962233
Atp6v1h	1710.41	0.296576	0.0921778	3.21744	0.00129342	0.00363226
Gm7182	0	NA	NA	NA	NA	NA
Gm37567	5.04077	-1.13186	0.571857	-1.97927	0.0477855	0.0890331
Gm38264	0.540454	-1.15255	1.3506	-0.853357	0.393461	0.505398
Oprk1	98.2788	-0.975174	0.153927	-6.33532	2.36852e-10	1.71987e-09
Gm36965	0	NA	NA	NA	NA	NA
Gm22463	0	NA	NA	NA	NA	NA
Gm37429	0	NA	NA	NA	NA	NA
Npbwr1	11.6488	0.0872023	0.324616	0.268632	0.788213	0.849289
Gm19214	0.0660509	0.718205	3.72495	0.19281	0.847108	NA
Rb1cc1	2300.69	-0.169418	0.0537259	-3.15338	0.00161391	0.00444402
4732440D04Rik	117.818	-0.335259	0.165171	-2.02977	0.0423796	0.0801905
Fam150a	0.409266	0.229423	1.4758	0.155457	0.876461	NA
Gm2147	0.280898	0.706378	1.63667	0.431593	0.666037	NA
Gm7417	0	NA	NA	NA	NA	NA
Gm19026	17.7063	-0.574487	0.243559	-2.35872	0.0183382	0.0387837
St18	573.973	-0.512336	0.130295	-3.93213	8.41951e-05	0.000295237
Gm37405	0	NA	NA	NA	NA	NA
Gm7449	0.090074	-0.243574	3.72495	-0.06539	0.947864	NA
Gm37108	10.3289	0.568089	0.306742	1.85201	0.0640248	0.114125
Gm37275	0	NA	NA	NA	NA	NA
Gm37225	0	NA	NA	NA	NA	NA
Gm37489	0	NA	NA	NA	NA	NA
Gm5694	0	NA	NA	NA	NA	NA
Pcmtd1	1844.74	0.00912337	0.0813309	0.112176	0.910684	0.938505
Gm26983	0	NA	NA	NA	NA	NA
Gm38372	224.995	-0.605978	0.235252	-2.57587	0.00999877	0.022787
Gm9826	6.91298	0.0543899	0.398776	0.136392	0.891511	0.924074
Nras-ps2	0	NA	NA	NA	NA	NA
Gm23274	0	NA	NA	NA	NA	NA
Gm19002	0.0853271	1.17981	3.7235	0.316855	0.751354	NA
Gm26901	31.6211	-1.12921	0.304517	-3.7082	0.000208739	0.000683686
Gm18984	0	NA	NA	NA	NA	NA
Gm30414	0	NA	NA	NA	NA	NA
Gm37791	0	NA	NA	NA	NA	NA
Gm7470	0.0660509	0.718205	3.72495	0.19281	0.847108	NA
Rps2-ps2	0	NA	NA	NA	NA	NA
Gm38216	0	NA	NA	NA	NA	NA
Sntg1	622.888	-0.670901	0.113345	-5.9191	3.23703e-09	2.09037e-08
Gm38024	20.5382	-0.710363	0.399002	-1.78035	0.075019	0.130688
Gm16284	4.89574	-1.20745	0.59864	-2.01699	0.0436962	0.0824077
Gm38259	46.0421	-1.14577	0.258858	-4.42627	9.58784e-06	3.9213e-05
Gm23358	1.39507	-0.107302	0.938164	-0.114375	0.908941	0.937172
Gm37005	8.03526	-0.445226	0.392841	-1.13335	0.257067	0.361625
Gm15452	1.56468	-0.8253	0.795247	-1.03779	0.299367	0.40828
Gm36964	0.112397	1.19208	3.72443	0.320071	0.748914	NA
Gm24276	0.54711	-0.1104	1.5304	-0.0721376	0.942492	0.960959
Gm6152	0.180149	-0.243569	2.70553	-0.0900263	0.928266	NA
Gm7445	0.32638	0.830132	3.71014	0.223747	0.822954	NA
Gm7493	10.6082	-0.807173	0.489846	-1.64781	0.099392	0.165764
Gm37629	21.8426	-1.19884	0.293929	-4.07868	4.52922e-05	0.000165837
Gm38008	8.87668	-0.755424	0.407261	-1.85489	0.063612	0.113534
Gm37143	0	NA	NA	NA	NA	NA
Gm6187	0.170941	-0.724458	3.38513	-0.214012	0.830538	NA
Gm18299	0	NA	NA	NA	NA	NA
Gm7512	0	NA	NA	NA	NA	NA
Gm24765	0	NA	NA	NA	NA	NA
Gm18300	1.92609	-0.574661	0.679446	-0.845779	0.397676	0.5095
Rrs1	218.688	0.619929	0.12222	5.07224	3.93167e-07	1.95723e-06
Adhfe1	178.188	0.189596	0.147172	1.28827	0.197653	0.292771
2610203C22Rik	5.5069	-0.748836	0.460442	-1.62634	0.103877	0.171892
Gm6161	3.1428	0.214795	0.651091	0.3299	0.741476	0.81179
3110035E14Rik	1247.77	-1.19084	0.182523	-6.52431	6.83155e-11	5.29065e-10
Gm29520	0	NA	NA	NA	NA	NA
Mybl1	100.632	-0.00376159	0.162291	-0.0231781	0.981508	0.987227
Vcpip1	2191.5	0.455859	0.0774953	5.88241	4.04334e-09	2.57978e-08
1700034P13Rik	2.71677	-0.824992	0.614786	-1.34192	0.179623	0.270694
Sgk3	387.759	0.642437	0.110344	5.82214	5.80991e-09	3.64192e-08
Gm6195	2.03776	-0.111336	0.886677	-0.125566	0.900076	0.930292
Gm22607	0	NA	NA	NA	NA	NA
Mcmdc2	2.91917	0.685027	0.599479	1.1427	0.253162	0.357203
Snhg6	57.0479	0.297	0.198311	1.49765	0.134225	0.212865
Snord87	1.79488	-0.298149	0.767664	-0.388385	0.697731	0.777535
Tcf24	4.57373	0.988733	0.49252	2.0075	0.0446965	0.0840283
E330040D14Rik	0.234972	0.23733	2.12155	0.111866	0.910929	NA
Ppp1r42	4.64433	-0.71108	0.481885	-1.47562	0.140045	0.220503
Gm15818	0	NA	NA	NA	NA	NA
Gm24674	0	NA	NA	NA	NA	NA
Cops5	641.912	0.354836	0.0987609	3.59287	0.00032705	0.00103281
Cspp1	856.405	-0.803118	0.169156	-4.74779	2.05654e-06	9.24483e-06
1700047N06Rik	0	NA	NA	NA	NA	NA
Arfgef1	2686.96	0.0944239	0.0501925	1.88124	0.0599398	0.107997
Gm26348	0	NA	NA	NA	NA	NA
Gm37569	39.9734	-0.517393	0.305158	-1.69549	0.0899829	0.152593
Cpa6	18.5222	-0.673828	0.511881	-1.31638	0.188048	0.281055
Gm38005	2.75744	-1.80216	0.846499	-2.12895	0.0332582	0.0649846
Gm15604	1.8838	-0.725891	0.876203	-0.828451	0.407415	0.519264
Gm25253	0.347911	-0.756331	3.22082	-0.234825	0.814344	NA
Gm15603	0.0427169	-0.243572	3.72495	-0.0653894	0.947864	NA
Gm37133	0	NA	NA	NA	NA	NA
Gm5522	0.0463457	0.718205	3.72495	0.19281	0.847108	NA
Gm28659	0	NA	NA	NA	NA	NA
Gm22963	0	NA	NA	NA	NA	NA
Prex2	1191.4	-1.07272	0.156743	-6.84381	7.7115e-12	6.50333e-11
Gm24173	0	NA	NA	NA	NA	NA
Gm28686	0	NA	NA	NA	NA	NA
Gm37410	0.0601745	0.23731	3.72495	0.0637083	0.949203	NA
A830018L16Rik	657.309	-1.17379	0.106773	-10.9934	4.11338e-28	1.28537e-26
Gm38178	28.559	-1.12812	0.312307	-3.61222	0.00030359	0.000963956
Gm29273	0	NA	NA	NA	NA	NA
Gm38069	9.69612	-0.96911	0.472651	-2.05037	0.0403282	0.07675
Gm7560	0.344328	0.23733	1.72813	0.137334	0.890767	NA
Gm22633	0	NA	NA	NA	NA	NA
Mir6341	0	NA	NA	NA	NA	NA
Gm2383	0.481037	-1.24955	1.41136	-0.885351	0.375967	NA
Gm6216	0	NA	NA	NA	NA	NA
Gm17644	0.118371	0.718203	3.72495	0.192809	0.847109	NA
Gm29663	0	NA	NA	NA	NA	NA
Sulf1	425.592	0.864551	0.128499	6.7281	1.7189e-11	1.40878e-10
Slco5a1	118.49	0.270791	0.145957	1.85528	0.0635562	0.113447
Gm37162	0	NA	NA	NA	NA	NA
Gm5250	0	NA	NA	NA	NA	NA
Gm29283	0	NA	NA	NA	NA	NA
Prdm14	0.178838	0.685272	2.69667	0.254118	0.799405	NA
Ncoa2	2049.99	-0.0894453	0.0460811	-1.94104	0.0522534	0.0961764
Gm38376	24.5076	-0.908867	0.3824	-2.37674	0.0174664	0.0372071
Gm37409	22.7317	-0.850417	0.324352	-2.6219	0.00874414	0.0201924
Gm27881	0	NA	NA	NA	NA	NA
Gm38223	5.50833	-1.38294	0.432657	-3.19638	0.00139161	0.00388145
Gm37702	18.1938	-1.27363	0.292866	-4.34883	1.36867e-05	5.45445e-05
Gm23169	4.58017	-0.948543	0.574074	-1.6523	0.0984731	0.164472
Gm38120	65.503	-0.830055	0.251594	-3.29919	0.000969646	0.00280192
Gm38380	51.3654	-0.604497	0.300864	-2.0092	0.0445158	0.0837389
Gm29570	1.3797	-0.571037	0.856604	-0.666629	0.505009	0.611526
Gm7593	0.0389814	0.718207	3.72495	0.19281	0.847108	NA
Tram1	601.659	0.777769	0.10128	7.67937	1.59877e-14	1.78409e-13
Lactb2	271.882	0.0124421	0.0951412	0.130775	0.895953	0.927679
Gm38319	9.47093	-0.281716	0.527575	-0.533983	0.593353	0.692416
Xkr9	0.562487	2.09922	1.39093	1.50922	0.131243	0.208904
Gm26273	0	NA	NA	NA	NA	NA
Gm5523	0.588215	1.12459	1.18199	0.951434	0.341384	0.452899
Gm36947	0.0968982	-0.724453	3.72495	-0.194487	0.845795	NA
Gm25491	0	NA	NA	NA	NA	NA
Gm37400	0	NA	NA	NA	NA	NA
Eya1	126.162	-0.584918	0.130937	-4.46717	7.92627e-06	3.28305e-05
Gm22616	0	NA	NA	NA	NA	NA
Gm37444	2.63242	-2.60629	0.947173	-2.75165	0.0059295	0.0143065
Gm9947	16.0459	-0.881006	0.290387	-3.0339	0.00241417	0.0063748
Msc	6.16192	0.223254	0.425053	0.525237	0.599418	0.697283
Gm37412	7.68759	-1.0831	0.403255	-2.68589	0.00723374	0.0170474
Smt3h2-ps4	2.90778	-0.210407	0.602842	-0.349025	0.72707	0.800711
Rpl5-ps1	8.68484	0.00815884	0.353461	0.0230827	0.981584	0.987264
Trpa1	3.28436	-0.776292	0.575282	-1.34941	0.177204	0.26771
Gm26345	0	NA	NA	NA	NA	NA
Gm10566	6.6131	0.336599	0.402823	0.835601	0.403379	0.515036
Kcnb2	762.724	-0.737322	0.105057	-7.01832	2.24545e-12	1.99729e-11
Gm38116	50.4021	-1.4687	0.347879	-4.22185	2.42303e-05	9.28481e-05
Gm37138	26.4632	-1.02361	0.278672	-3.67316	0.000239568	0.000774926
Gm25227	0	NA	NA	NA	NA	NA
Gm25168	0.155006	-1.18121	2.82266	-0.418473	0.675601	NA
Gm6060	0.0660509	0.718205	3.72495	0.19281	0.847108	NA
Gm28669	0.0954355	0.718203	3.72495	0.192809	0.847109	NA
Terf1	191.949	-0.225454	0.129678	-1.73857	0.0821103	0.141213
Gm37509	44.49	-0.349778	0.324784	-1.07696	0.2815	0.388506
Sbspon	3.62426	-0.940398	0.551922	-1.70386	0.0884071	0.150344
Gm23259	0.0619206	0.718207	3.72495	0.19281	0.847108	NA
Gm7634	0	NA	NA	NA	NA	NA
4930444P10Rik	4.66013	-0.0676	0.448756	-0.150639	0.880261	0.915863
Rpl7	1699.23	0.755316	0.113831	6.63543	3.23568e-11	2.58174e-10
Rdh10	199.994	0.928755	0.157413	5.90011	3.63266e-09	2.33023e-08
Gm38249	4.61268	0.145048	0.459425	0.315716	0.752218	0.820312
Gm28095	0	NA	NA	NA	NA	NA
Stau2	1742.32	-0.479919	0.0758827	-6.32449	2.54069e-10	1.83903e-09
Gm7568	0.218065	0.718219	2.53788	0.283	0.777177	NA
Ube2w	820.605	-0.0997296	0.0582763	-1.71132	0.0870216	0.148335
Gm38342	3.77249	1.29628	0.563426	2.30072	0.0214075	0.0443238
Tceb1	826.046	-0.134103	0.0836224	-1.60367	0.108787	0.178472
D030040B21Rik	0.250367	0.237327	2.4847	0.0955154	0.923905	NA
Gm7654	0.171036	-0.637274	2.7664	-0.230362	0.81781	NA
Tmem70	222.958	0.183066	0.105535	1.73465	0.0828033	0.14222
Ly96	21.747	0.960166	0.25441	3.77409	0.00016059	0.000535514
Gm29649	0	NA	NA	NA	NA	NA
Gm5828	11.2605	0.879783	0.300916	2.92369	0.00345914	0.00880885
Gm28376	0.229485	-0.724462	3.11468	-0.232596	0.816075	NA
4921511E07Rik	0	NA	NA	NA	NA	NA
Jph1	403.309	-1.02679	0.0954734	-10.7548	5.62732e-27	1.62646e-25
Gm28783	0.484664	0.654842	1.38224	0.473754	0.635675	NA
Gdap1	1402.76	-0.372418	0.0612723	-6.07808	1.21628e-09	8.20799e-09
Gm28784	4.43374	-0.400565	0.462424	-0.86623	0.386364	0.498643
Gm28785	0.049553	0.718205	3.72495	0.19281	0.847108	NA
Gm5251	0.159566	0.719167	3.41873	0.210361	0.833386	NA
Rbm6-ps1	6.91637	0.140152	0.41091	0.341077	0.733045	0.805381
Gm6075	0.0389814	0.718207	3.72495	0.19281	0.847108	NA
Gm25166	0	NA	NA	NA	NA	NA
Pi15	14.6923	0.396876	0.278514	1.42498	0.154164	0.238812
Gm28154	8.97474	-1.40782	0.391459	-3.59634	0.000322722	0.00102056
Gm16070	24.4786	-1.42833	0.25093	-5.69217	1.25436e-08	7.5746e-08
Crispld1	57.8383	-1.49246	0.164708	-9.06127	1.2894e-19	2.23192e-18
Gm28153	1.59862	-0.781445	0.911339	-0.85747	0.391185	0.503153
Gm7690	0	NA	NA	NA	NA	NA
Gm18775	13.0082	-0.899287	0.28399	-3.16662	0.00154222	0.00426302
Gm17969	0	NA	NA	NA	NA	NA
Gm28755	1.33678	-0.307953	0.866337	-0.355466	0.72224	0.79697
Gm28756	10.1861	-1.33151	0.379967	-3.50427	0.000457864	0.00140549
Crisp4	0	NA	NA	NA	NA	NA
Defb44-ps	0.0479487	-0.24357	3.72495	-0.0653888	0.947864	NA
Defb18	0	NA	NA	NA	NA	NA
Gm15386	0	NA	NA	NA	NA	NA
Gm17837	0.172125	0.237328	2.32173	0.10222	0.918582	NA
Gm29006	0	NA	NA	NA	NA	NA
Gm5252	0	NA	NA	NA	NA	NA
Gm24075	0	NA	NA	NA	NA	NA
Gm28343	0	NA	NA	NA	NA	NA
Gm28344	0	NA	NA	NA	NA	NA
Gm15825	1.22543	-0.0387689	0.979288	-0.0395889	0.968421	0.978407
Tfap2d	23.1831	-0.487671	0.278817	-1.74908	0.080278	0.13849
Gm10075	1.91388	0.296935	0.733024	0.405083	0.685417	0.767571
Tfap2b	140.179	-0.271759	0.153934	-1.76543	0.0774918	0.134388
Gm28340	0.10652	0.7182	3.72495	0.192808	0.847109	NA
Gm28341	0	NA	NA	NA	NA	NA
Gm4849	4.19557	1.36154	0.50487	2.69682	0.00700056	0.0165759
Gm24633	0	NA	NA	NA	NA	NA
Gm38382	0.0883831	-0.724458	3.72495	-0.194488	0.845794	NA
Pkhd1	2.80782	-0.100136	0.67925	-0.147421	0.8828	0.917895
Gm37315	0	NA	NA	NA	NA	NA
4930486I03Rik	0.42799	-2.15178	1.66832	-1.28979	0.197124	NA
Gm15795	0.244549	0.235496	2.10813	0.111708	0.911055	NA
Gm24162	0	NA	NA	NA	NA	NA
Mir206	0	NA	NA	NA	NA	NA
Gm28653	1.7303	-1.30155	0.748791	-1.73821	0.082174	0.141304
Mir133b	0	NA	NA	NA	NA	NA
Il17a	0	NA	NA	NA	NA	NA
Il17f	0.328868	-0.151938	2.03894	-0.0745183	0.940598	NA
Mcm3	85.7096	2.36841	0.271138	8.73507	2.43496e-18	3.78789e-17
Gm20587	0	NA	NA	NA	NA	NA
Gm28065	0.0680974	-0.24357	3.72495	-0.0653888	0.947864	NA
Gm24723	0	NA	NA	NA	NA	NA
6720483E21Rik	3.17441	-1.17994	0.688871	-1.71286	0.0867392	0.147924
Paqr8	1990.65	-0.343242	0.112514	-3.05066	0.0022834	0.00606917
Gm24171	0	NA	NA	NA	NA	NA
Gm28064	5.60213	-0.717156	0.456059	-1.57251	0.115833	0.188169
Efhc1	14.4508	0.194302	0.277263	0.700785	0.483437	0.591853
Tram2	100.542	2.39869	0.186475	12.8633	7.24246e-38	3.63284e-36
Gm28287	0.218494	-0.243563	2.16681	-0.112407	0.910501	NA
Gm2693	2.47834	-0.945575	0.714261	-1.32385	0.185553	0.27804
Tmem14a	140.343	-1.04015	0.156014	-6.66704	2.61007e-11	2.10065e-10
Gm38224	3.73075	-0.360578	0.496569	-0.726138	0.467754	0.57697
Gsta3	15.3376	-1.15324	0.359262	-3.21001	0.0013273	0.0037178
Gm28836	1.86392	-1.14291	0.763626	-1.49669	0.134475	0.213126
Gm7094	1.91033	0.0725707	0.825556	0.0879053	0.929952	0.952441
Gm4956	0.357621	0.967352	1.52411	0.634701	0.525623	NA
Gm21909	0.0660509	0.718205	3.72495	0.19281	0.847108	NA
Khdc1a	0.0750432	0.23731	3.72495	0.0637083	0.949203	NA
Gm16329	0	NA	NA	NA	NA	NA
Gm16327	0	NA	NA	NA	NA	NA
Khdc1c	0.0971395	0.718207	3.72495	0.19281	0.847108	NA
Gm2709	0	NA	NA	NA	NA	NA
Gm16533	0	NA	NA	NA	NA	NA
Khdc1b	0	NA	NA	NA	NA	NA
Gm16328	0	NA	NA	NA	NA	NA
Kcnq5	996.277	-1.08401	0.144566	-7.49835	6.46274e-14	6.75699e-13
Gm36949	26.096	-1.36128	0.330918	-4.11367	3.89426e-05	0.000144448
Gm7658	100.97	0.400709	0.163275	2.45419	0.0141201	0.0308966
Gm38243	62.3561	-1.54195	0.346071	-4.45558	8.3666e-06	3.45172e-05
Gm26580	1.4563	-0.236607	0.896485	-0.263927	0.791836	0.851909
Gm5696	0	NA	NA	NA	NA	NA
Gm28239	0	NA	NA	NA	NA	NA
Rims1	3306.6	-0.908918	0.0950957	-9.55793	1.20133e-21	2.43082e-20
Gm26866	0.0489495	-0.24357	3.72495	-0.0653888	0.947864	NA
Gm7761	0.676991	-0.831254	1.20552	-0.689537	0.490485	0.597966
Gm29506	0.481916	-0.684057	1.47628	-0.463365	0.643103	NA
4933415F23Rik	0.213029	0.237325	2.15731	0.11001	0.912402	NA
Gm24176	0	NA	NA	NA	NA	NA
Gm6420	0.0441915	-0.243572	3.72495	-0.0653894	0.947864	NA
Mir30a	2.05682	0.42246	0.693064	0.609554	0.542157	0.646231
Gm27028	24.5128	-0.413585	0.216913	-1.90668	0.0565616	0.102907
Mir30c-2	0	NA	NA	NA	NA	NA
Gm29107	3.84796	-0.260746	0.512082	-0.509189	0.61062	0.706701
Gm20954	0.386554	0.804318	3.25935	0.246773	0.805084	NA
Ogfrl1	2085.85	-0.440264	0.0745953	-5.90203	3.59065e-09	2.3086e-08
Gm7784	0.0463457	0.718205	3.72495	0.19281	0.847108	NA
Gm28822	1.28195	0.568585	0.857011	0.663451	0.507042	0.613489
B3gat2	201.421	-0.829306	0.106213	-7.80796	5.81214e-15	6.77271e-14
Smap1	968.226	-0.193949	0.0610602	-3.17636	0.00149137	0.0041337
Sdhaf4	66.5099	-0.373032	0.171779	-2.17158	0.0298873	0.0591647
Gm26524	0.0872616	-0.243576	3.72495	-0.0653906	0.947863	NA
Fam135a	882.353	-0.124809	0.0748909	-1.66655	0.0956047	0.160538
Gm37580	2.22034	-0.592125	0.653716	-0.905783	0.36505	0.477548
Gm26607	0	NA	NA	NA	NA	NA
Col9a1	27.5838	0.956391	0.315298	3.03329	0.00241903	0.00638425
Col19a1	256.823	-1.6699	0.203199	-8.21803	2.06875e-16	2.74263e-15
Gm26418	0.607053	-2.577	1.29799	-1.98538	0.0471024	0.0879126
Tubb4b-ps2	1.89982	0.353342	0.69172	0.510817	0.60948	0.705936
Gm28439	270.774	-0.448312	0.162642	-2.75643	0.00584357	0.0141264
Gm10222	81.6199	-0.28851	0.184912	-1.56026	0.118698	0.192112
Gm28438	233.721	0.0216394	0.186047	0.116311	0.907406	0.935975
Gm28437	654.62	-0.12885	0.185971	-0.692851	0.488403	0.596299
Gm10925	568.526	-0.141652	0.192119	-0.737313	0.460932	0.570326
Gm28661	361.851	-0.250731	0.140876	-1.7798	0.0751082	0.130834
Gm29216	452.361	0.182133	0.178922	1.01795	0.308703	0.418594
Lmbrd1	1834.05	-0.412852	0.0583467	-7.07584	1.4855e-12	1.35109e-11
Gm28594	0	NA	NA	NA	NA	NA
Gm28237	0.181655	1.6796	3.31102	0.507275	0.611962	NA
Gm9443	0.049553	0.718205	3.72495	0.19281	0.847108	NA
Gm29414	0.167978	0.718216	2.75817	0.260396	0.794559	NA
Adgrb3	2707.39	-0.852988	0.121608	-7.01422	2.31231e-12	2.05457e-11
Gm15702	0.267089	0.529401	1.78103	0.297244	0.76628	NA
Gm20172	56.4551	-1.14203	0.288072	-3.96437	7.35891e-05	0.00026075
Gm22260	10.9717	-1.1184	0.366234	-3.05378	0.00225978	0.00601278
Gm37543	46.7798	-1.17947	0.337549	-3.49421	0.000475461	0.0014554
Gm37331	188.744	-1.02885	0.203903	-5.04578	4.51677e-07	2.22724e-06
Gm37211	123.468	-1.09385	0.243784	-4.48695	7.22515e-06	3.00358e-05
Gm37862	145.384	-0.967049	0.238037	-4.06259	4.85311e-05	0.000177204
Gm38286	155.932	-1.20976	0.232982	-5.19249	2.07504e-07	1.07111e-06
Gm37880	213.834	-1.13282	0.298941	-3.78946	0.000150975	0.000505878
Gm25294	0	NA	NA	NA	NA	NA
Gm37011	137.841	-1.10451	0.184438	-5.9885	2.11789e-09	1.39356e-08
Gm29214	43.4061	-1.06093	0.228875	-4.63541	3.56232e-06	1.548e-05
Gm37051	172.094	-1.13136	0.21859	-5.1757	2.27061e-07	1.16845e-06
Gm38260	342.164	-1.11844	0.176114	-6.35067	2.14381e-10	1.56579e-09
Gm37628	460.194	-1.20095	0.247156	-4.85908	1.1793e-06	5.46831e-06
8030445P17Rik	222.352	-1.15195	0.245959	-4.6835	2.82021e-06	1.243e-05
Gm38198	365.954	-1.19399	0.295172	-4.04507	5.23066e-05	0.000190157
Gm37077	292.472	-1.1727	0.186838	-6.27656	3.46141e-10	2.46554e-09
Gm37895	566.875	-1.10965	0.18243	-6.08265	1.18213e-09	7.99262e-09
Gm36952	499.623	-1.15919	0.209164	-5.54199	2.99049e-08	1.7251e-07
Gm37602	362.641	-0.970403	0.150958	-6.42828	1.29052e-10	9.68568e-10
2900022M07Rik	83.2575	-1.37011	0.273489	-5.00976	5.44987e-07	2.65286e-06
2900002M20Rik	64.1325	-1.37188	0.252311	-5.43725	5.41104e-08	3.02048e-07
Gm9884	9.75219	-1.12706	0.355632	-3.16917	0.00152873	0.00422948
Gm18443	0	NA	NA	NA	NA	NA
Gm19123	0	NA	NA	NA	NA	NA
Gm24064	0	NA	NA	NA	NA	NA
4931408C20Rik	0	NA	NA	NA	NA	NA
n-R5s209	0	NA	NA	NA	NA	NA
Gm19641	0	NA	NA	NA	NA	NA
Gm5524	0.0439318	-0.243572	3.72495	-0.0653894	0.947864	NA
Gm18776	0	NA	NA	NA	NA	NA
Gm19028	0.124854	0.23731	3.72495	0.0637082	0.949203	NA
Gm38089	0	NA	NA	NA	NA	NA
Gm7846	6.28322	0.510495	0.401646	1.27101	0.203725	0.300081
Gm597	0.0680974	-0.24357	3.72495	-0.0653888	0.947864	NA
Gm5697	0.151011	-0.243562	2.85494	-0.0853126	0.932013	NA
Gm6462	0	NA	NA	NA	NA	NA
Gm18033	0	NA	NA	NA	NA	NA
Gm25586	0	NA	NA	NA	NA	NA
Gm22679	0	NA	NA	NA	NA	NA
Gm23785	0	NA	NA	NA	NA	NA
Mir6342	0.0427169	-0.243572	3.72495	-0.0653894	0.947864	NA
Gm5525	5.44092	1.26279	0.440051	2.86965	0.00410921	0.0103018
Gm7858	0	NA	NA	NA	NA	NA
Gm23771	0	NA	NA	NA	NA	NA
Gm27430	0.117047	-0.724453	3.72495	-0.194487	0.845795	NA
Gm9898	0.522605	-1.42783	1.35687	-1.0523	0.292662	NA
Gm6473	7.05897	-0.510294	0.396467	-1.2871	0.198058	0.293285
Gm2914	0.311886	1.19912	1.77533	0.675436	0.499399	NA
Phf3	1888.77	-0.127242	0.0587618	-2.16539	0.0303579	0.0599615
Gm37522	62.3448	-1.04713	0.234993	-4.45603	8.34931e-06	3.44573e-05
Gm37906	105.349	-0.833068	0.225689	-3.69123	0.000223175	0.000726596
Ptp4a1	625.429	0.700182	0.115221	6.07684	1.22571e-09	8.2672e-09
Gm5698	0	NA	NA	NA	NA	NA
Gm9458	0	NA	NA	NA	NA	NA
Gm5699	0.0619206	0.718207	3.72495	0.19281	0.847108	NA
Gm29669	0	NA	NA	NA	NA	NA
Gm28644	0	NA	NA	NA	NA	NA
Gm27362	0	NA	NA	NA	NA	NA
4931428L18Rik	0.0489495	-0.24357	3.72495	-0.0653888	0.947864	NA
Gm29128	0	NA	NA	NA	NA	NA
Gm7893	0	NA	NA	NA	NA	NA
Lgsn	0.247865	1.57718	2.50538	0.62952	0.529009	NA
Pih1d3	0	NA	NA	NA	NA	NA
Gm26145	0	NA	NA	NA	NA	NA
Gm4850	0	NA	NA	NA	NA	NA
Gm28645	0.0660509	0.718205	3.72495	0.19281	0.847108	NA
Gm6489	0	NA	NA	NA	NA	NA
Gm10307	0	NA	NA	NA	NA	NA
Gm19680	8.16702	0.907922	0.37754	2.40484	0.0161796	0.0348486
Gm23032	0	NA	NA	NA	NA	NA
Gm7910	0	NA	NA	NA	NA	NA
Khdrbs2	245.349	-0.507096	0.138572	-3.65945	0.000252755	0.000814005
Gm25814	0.0680974	-0.24357	3.72495	-0.0653888	0.947864	NA
Gm37999	19.7185	-0.900518	0.360759	-2.49618	0.0125541	0.0278648
Gm37110	1.00327	-1.71011	1.06411	-1.60708	0.108038	0.177431
Gm37911	37.099	-0.586046	0.301365	-1.94464	0.0518187	0.0954957
Gm9839	0.136964	0.718205	3.59954	0.199527	0.841851	NA
Gm37792	46.7934	-1.07511	0.24456	-4.39611	1.1021e-05	4.46002e-05
Gm5415	0.486008	-0.254718	1.34764	-0.189011	0.850084	NA
Gm24732	0	NA	NA	NA	NA	NA
Gm37426	6.59084	-0.755234	0.457049	-1.65241	0.0984505	0.164446
Gm23024	0.184258	-0.24357	2.69707	-0.0903089	0.928042	NA
Gm37151	1.34471	-0.376966	1.14883	-0.328131	0.742813	0.812898
Gm28624	0.510604	-1.17652	1.59217	-0.738944	0.459941	NA
Gm37724	1.00243	0.429809	1.0991	0.391055	0.695756	0.775914
Gm7114	3.16822	-0.105277	0.563047	-0.186978	0.851678	0.896867
Gm4785	0.341712	-0.230929	1.5944	-0.144838	0.884839	NA
Gm24901	0	NA	NA	NA	NA	NA
Gm37591	0.710426	0.718228	1.49481	0.480482	0.630885	0.722934
Gm2987	0	NA	NA	NA	NA	NA
Gm25792	0	NA	NA	NA	NA	NA
Gm18799	2.33392	-0.30635	0.756513	-0.404951	0.685514	0.767645
Gm7933	0.0883831	-0.724458	3.72495	-0.194488	0.845794	NA
Gm23453	0	NA	NA	NA	NA	NA
Prim2	97.9259	-0.0544008	0.125615	-0.433075	0.66496	0.751013
Gm29228	0	NA	NA	NA	NA	NA
Gm37618	13.2007	-1.13076	0.304429	-3.71437	0.000203713	0.000668712
Gm17813	0	NA	NA	NA	NA	NA
1700001G17Rik	1.689	-0.544036	0.720046	-0.755557	0.449915	0.559849
Gm38173	0.528487	0.604586	1.51322	0.399535	0.689499	0.770832
Rab23	419.7	-0.133969	0.0590341	-2.26936	0.0232467	0.0476391
Bag2	54.7562	-0.218395	0.163884	-1.33262	0.182657	0.274506
Gm37905	0.392625	-1.3445	1.46064	-0.920487	0.357319	NA
Zfp451	1940.36	-0.180915	0.0689046	-2.62559	0.00864982	0.0200042
Gm15455	3.94145	-0.622796	0.629773	-0.988921	0.322702	0.433583
Bend6	1529.65	-0.609448	0.129533	-4.70497	2.53904e-06	1.12541e-05
Gm37067	37.0528	-1.44368	0.370024	-3.90159	9.55623e-05	0.000331751
Dst	13187.5	-0.168769	0.0621357	-2.71613	0.00660493	0.0157523
Gm37354	31.0335	-1.26148	0.326824	-3.85981	0.000113477	0.0003885
Gm28631	0	NA	NA	NA	NA	NA
Gm23792	0	NA	NA	NA	NA	NA
Gm38157	47.5022	-0.740384	0.327367	-2.26164	0.02372	0.0484662
mmu-mir-6896	1.46509	-1.66945	1.00227	-1.66567	0.0957791	0.160724
Gm26788	4.67634	0.169612	0.480919	0.352684	0.724325	0.798719
D630036G22Rik	69.3995	0.0446482	0.200263	0.222948	0.823576	0.876328
A930005N03Rik	0.933987	-0.879964	1.08122	-0.813865	0.415722	0.527343
Gm37958	0	NA	NA	NA	NA	NA
Gm37385	0.204111	0.718218	2.6003	0.276206	0.78239	NA
Gm5266	0	NA	NA	NA	NA	NA
Gm3052	10.3927	-1.10333	0.350213	-3.15046	0.00163011	0.00448321
Gm37233	84.2859	-0.562435	0.272819	-2.06157	0.039249	0.0749353
Mir5103	0	NA	NA	NA	NA	NA
Ccdc115	140.636	0.198248	0.119459	1.65955	0.0970054	0.162422
Gm28306	0	NA	NA	NA	NA	NA
Imp4	379.545	0.445509	0.0841164	5.29634	1.18148e-07	6.30678e-07
Ptpn18	38.2782	2.24975	0.268483	8.3795	5.31546e-17	7.39145e-16
Gm28417	1.24145	2.66695	1.02499	2.60193	0.00926996	0.021281
4930568A12Rik	0.934086	1.23813	1.13363	1.09217	0.274756	0.38145
Prss39	0.301806	1.55682	1.70421	0.913518	0.36097	NA
Gm28416	0	NA	NA	NA	NA	NA
Cfc1	0.191491	-0.724462	2.70497	-0.267826	0.788833	NA
Gm28419	0	NA	NA	NA	NA	NA
Prss40	0	NA	NA	NA	NA	NA
1700101I19Rik	0.559566	-1.39889	3.60887	-0.387626	0.698293	0.777953
Amer3	415.894	-0.417975	0.0943027	-4.43227	9.3248e-06	3.81934e-05
Gm28418	0.0458825	0.237312	3.72495	0.0637089	0.949202	NA
Gm36984	0.129408	0.718213	2.99181	0.24006	0.810284	NA
Gm29730	0.628347	1.19978	1.37204	0.87445	0.381873	0.494377
AA619741	4.44402	3.76279	1.06696	3.52664	0.00042087	0.0013007
Arhgef4	1837.03	-0.508176	0.0508411	-9.99538	1.59669e-23	3.70047e-22
AC107766.1	0	NA	NA	NA	NA	NA
Gm37224	4.44565	-0.653835	0.481688	-1.35738	0.17466	0.264601
Gm37845	4.6604	-0.627844	0.639488	-0.981792	0.326202	0.437277
Gm38336	10.6914	-0.548136	0.401322	-1.36583	0.171994	0.261162
Fam168b	3287.6	-0.100759	0.0481001	-2.09477	0.0361917	0.0698765
Gm37127	1.26383	-0.531015	1.1174	-0.475226	0.634626	0.726091
Plekhb2	2551.49	-0.0643454	0.0720092	-0.893572	0.371551	0.48432
Gm19430	0.33216	2.3687	1.92491	1.23055	0.21849	NA
Gm37670	0.517156	-0.535584	1.36445	-0.392526	0.694669	NA
Gm8009	0.0624269	0.237312	3.72495	0.0637089	0.949202	NA
Gm38027	0	NA	NA	NA	NA	NA
Gm25096	0	NA	NA	NA	NA	NA
Gm37068	0.620703	0.481405	1.20065	0.400954	0.688454	0.770145
Gm25634	0	NA	NA	NA	NA	NA
Gm28415	0	NA	NA	NA	NA	NA
1110002O04Rik	0.877137	-0.547768	0.947906	-0.577871	0.563351	0.665534
Gm8022	0	NA	NA	NA	NA	NA
Gm37146	0	NA	NA	NA	NA	NA
Gm33222	0.331947	-0.727856	1.71726	-0.423848	0.671677	NA
4930535G08Rik	0	NA	NA	NA	NA	NA
Gm38049	0.0680974	-0.24357	3.72495	-0.0653888	0.947864	NA
Hs6st1	777.249	-0.0147175	0.0754161	-0.195151	0.845275	0.891845
Gm37335	0.364365	-1.07584	1.54215	-0.697623	0.485413	NA
Gm33280	0.253548	-0.23666	1.83171	-0.129202	0.897198	NA
Uggt1	1213.97	0.00963109	0.0592189	0.162635	0.870805	0.909998
Mir6897	0.539626	-0.421117	1.39466	-0.30195	0.76269	0.828601
Neurl3	71.8186	4.94057	0.363539	13.5902	4.57821e-42	2.68367e-40
Arid5a	533.345	2.13726	0.248082	8.61513	6.98641e-18	1.03965e-16
4930403P22Rik	0.909075	0.769459	2.24967	0.342032	0.732327	0.804872
Kansl3	1110.95	0.240965	0.0706452	3.41092	0.000647446	0.00193338
Mir6898	0.0441915	-0.243572	3.72495	-0.0653894	0.947864	NA
Fer1l5	1.36716	2.25835	1.03905	2.17346	0.0297455	0.05894
Lman2l	453.43	-0.152091	0.0911069	-1.66937	0.0950437	0.159789
Cnnm4	233.328	-0.100851	0.107437	-0.938706	0.347882	0.459473
Gm37909	10.3587	-1.10946	0.385703	-2.87646	0.00402161	0.0101045
AC084391.1	0	NA	NA	NA	NA	NA
Cnnm3	394.071	-0.313496	0.0806522	-3.88701	0.000101488	0.000350427
Gm38033	0.17077	0.718214	2.74069	0.262056	0.793278	NA
Ankrd23	35.9631	-0.0430809	0.184953	-0.23293	0.815816	0.870374
Ankrd39	86.7368	-0.0856336	0.139753	-0.612751	0.540041	0.644321
Sema4c	276.991	0.646336	0.117496	5.50091	3.77828e-08	2.15619e-07
D430040D24Rik	19.319	0.138277	0.262518	0.526733	0.598379	0.69656
Fam178b	2.06383	0.478954	0.670871	0.713928	0.475271	0.584199
Gm6428	1.36644	-0.204032	0.80403	-0.253762	0.79968	0.857723
Gm24133	0	NA	NA	NA	NA	NA
Cox5b	1330.18	-0.101723	0.118479	-0.85857	0.390578	0.50272
Actr1b	2273.38	-0.172188	0.0399813	-4.30672	1.65692e-05	6.5188e-05
4933424G06Rik	1.04995	1.02187	1.08325	0.943341	0.345507	0.457012
Gm33533	12.1722	-1.82934	0.463744	-3.94473	7.9889e-05	0.00028132
RP23-247A1.6	1.79096	-1.43529	0.981992	-1.46161	0.143847	0.225505
Zap70	42.798	2.41611	0.291503	8.28843	1.14751e-16	1.55087e-15
Gm18828	0	NA	NA	NA	NA	NA
Tmem131	1521.53	-0.0317782	0.0711537	-0.446614	0.655154	0.743022
Gm37506	4.05166	-1.65288	0.579159	-2.85394	0.00431811	0.0107695
Gm38115	35.474	-0.485739	0.312649	-1.55362	0.120274	0.194323
F830112A20Rik	59.6049	-0.327575	0.257173	-1.27376	0.20275	0.299065
Rpl12-ps1	0.348013	0.23733	1.9771	0.120039	0.904452	NA
n-R5s210	0	NA	NA	NA	NA	NA
Vwa3b	17.1318	0.224548	0.314419	0.714167	0.475124	0.584046
Gm37020	0.83473	-3.05405	1.21054	-2.52289	0.0116396	0.0260705
Cnga3	3.018	1.38	0.731224	1.88725	0.0591271	0.10674
1700074A21Rik	0	NA	NA	NA	NA	NA
Inpp4a	3160.43	-0.674475	0.0610434	-11.0491	2.21402e-28	7.01979e-27
4930439A04Rik	0.0938312	-0.243572	3.72495	-0.0653894	0.947864	NA
Gm37135	0	NA	NA	NA	NA	NA
Coa5	899.74	0.237022	0.106632	2.22281	0.0262283	0.0528536
Unc50	302.547	0.214231	0.101955	2.10124	0.0356203	0.0689114
Mgat4a	840.112	-0.265646	0.0508334	-5.22581	1.73391e-07	9.04348e-07
4930594C11Rik	47.4319	-1.02906	0.322942	-3.18653	0.00143989	0.0040054
2010300C02Rik	1765.09	-0.985271	0.173841	-5.66767	1.44754e-08	8.67945e-08
4930556I23Rik	0.0660509	0.718205	3.72495	0.19281	0.847108	NA
4930470B04Rik	0.188205	1.06775	2.67395	0.399315	0.689661	NA
Gm19863	38.1995	-2.03977	0.422552	-4.82726	1.38422e-06	6.35841e-06
Tsga10	318.66	-0.465263	0.122591	-3.79523	0.000147508	0.000494989
Gm26805	21.2567	-2.0467	0.33698	-6.07366	1.25027e-09	8.41695e-09
Lipt1	33.8009	-0.292129	0.183379	-1.59304	0.111152	0.181732
Mitd1	202.446	2.47461	0.180723	13.6928	1.12035e-42	6.77352e-41
Mrpl30	491.467	0.743755	0.104605	7.11011	1.15952e-12	1.0674e-11
Lyg2	0.741338	-3.05748	1.24982	-2.44633	0.0144317	0.0314657
Gm15457	0.216506	2.066	2.13066	0.969653	0.33222	NA
Lyg1	0.136121	1.1508	3.59568	0.320052	0.748929	NA
Gm23409	0	NA	NA	NA	NA	NA
Txndc9	544.441	0.658605	0.0888884	7.40934	1.26926e-13	1.28882e-12
Eif5b	954.172	0.337453	0.116658	2.89266	0.00381998	0.00964144
Rev1	696.417	-0.377744	0.1122	-3.36669	0.000760762	0.00224312
Gm37062	35.9251	-0.750857	0.228438	-3.28692	0.0010129	0.00291715
Gm5099	0.141094	0.718203	3.56385	0.201525	0.840288	NA
Aff3	992.349	-0.557308	0.0749779	-7.43297	1.06187e-13	1.0884e-12
Gm16150	1.482	0.472033	0.89134	0.529577	0.596405	0.694779
Gm16151	0	NA	NA	NA	NA	NA
Gm16152	1.43545	1.47984	0.820349	1.80391	0.071245	0.125159
Gm34727	0	NA	NA	NA	NA	NA
Gm38135	0	NA	NA	NA	NA	NA
2610300A13Rik	0	NA	NA	NA	NA	NA
Lonrf2	2520.19	-0.501531	0.0794298	-6.31415	2.71657e-10	1.9584e-09
Chst10	707.37	-0.572143	0.0559311	-10.2294	1.46392e-24	3.62075e-23
Gm37707	0	NA	NA	NA	NA	NA
Gm6621	0.169398	0.237311	3.40328	0.06973	0.944409	NA
Nms	1.22258	2.1114	0.965139	2.18766	0.0286944	0.0571377
Pdcl3	219.87	0.457625	0.128739	3.55468	0.000378444	0.00118007
Gm37309	20.5114	-0.930557	0.344799	-2.69884	0.00695821	0.0164897
Gm37821	0.545098	1.41075	1.36063	1.03683	0.299815	0.408712
Gm37091	0.205567	-0.243569	2.59441	-0.0938819	0.925203	NA
Mir6349	0	NA	NA	NA	NA	NA
Npas2	366.656	-0.837279	0.159681	-5.24344	1.5761e-07	8.27908e-07
Gm20428	0.263795	-0.268699	1.80454	-0.148902	0.881631	NA
Gm3617	6.54314	-1.23859	0.570201	-2.1722	0.0298403	0.0590903
Rpl31	1558.51	0.658314	0.125676	5.23817	1.62175e-07	8.49748e-07
Tbc1d8	368.592	-0.674611	0.106446	-6.3376	2.3337e-10	1.69508e-09
Gm37265	6.81313	-1.41266	0.480269	-2.9414	0.0032673	0.00836915
Gm24826	0	NA	NA	NA	NA	NA
ACEA_U3	3.05952	0.662927	0.531631	1.24697	0.212409	0.310321
Cnot11	371.662	0.229229	0.0987824	2.32054	0.0203115	0.0423577
Gm15832	37.2535	0.247515	0.301696	0.82041	0.411982	0.523633
Snord89	3.52857	0.402971	0.518424	0.777301	0.436981	0.547302
Rnf149	381.317	1.30569	0.17584	7.42543	1.12415e-13	1.14847e-12
Gm23722	10.8206	1.0766	0.388748	2.7694	0.00561596	0.0136434
Gm5100	0.67169	0.677824	1.20697	0.56159	0.574396	0.675617
Creg2	1118.86	-0.341567	0.15018	-2.27439	0.0229425	0.0471155
D930019O06Rik	42.3228	-0.414997	0.221194	-1.87617	0.0606321	0.109009
Rfx8	1.59726	-0.54536	0.887774	-0.6143	0.539017	0.643315
Gm3646	0.0427169	-0.243572	3.72495	-0.0653894	0.947864	NA
1700066B17Rik	0.337371	-0.279628	2.01829	-0.138547	0.889808	NA
Map4k4	1991.38	0.132464	0.0470597	2.81481	0.00488057	0.0120498
4930456G14Rik	5.71914	-0.95811	0.522429	-1.83395	0.0666613	0.11821
Il1r2	32.7399	5.43436	0.834843	6.50944	7.54292e-11	5.811e-10
Gm16894	21.148	-1.04998	0.260923	-4.02411	5.71901e-05	0.000206382
Gm37347	2.44667	3.38384	0.973455	3.47612	0.000508733	0.00154985
Il1r1	110.976	1.3481	0.15959	8.4473	2.98111e-17	4.23e-16
Gm38070	5.58699	0.543513	0.425079	1.27862	0.201032	0.297014
Il1rl2	14.8779	0.942325	0.320538	2.93982	0.00328399	0.00840732
Gm17970	0.509421	-0.407135	1.3475	-0.302141	0.762544	NA
Il1rl1	3.91785	0.919035	0.516606	1.77899	0.0752419	0.131003
Il18r1	13.7798	6.26411	0.880252	7.11627	1.10883e-12	1.02376e-11
Il18rap	55.2217	8.43931	0.869775	9.70286	2.93158e-22	6.161e-21
Gm35801	0.0720255	0.237312	3.72495	0.0637089	0.949202	NA
Slc9a4	29.4634	-0.276728	0.224652	-1.23181	0.218021	0.316848
Gm37435	0.132102	1.20989	3.72419	0.324875	0.745276	NA
Slc9a2	85.9485	-0.315616	0.175419	-1.79922	0.0719845	0.126183
Gm37623	0	NA	NA	NA	NA	NA
Gm37915	0.583248	-0.156791	1.27752	-0.122731	0.90232	0.932151
Mfsd9	54.3639	0.287475	0.191749	1.49922	0.133816	0.212324
Tmem182	1.85369	-0.668491	0.911382	-0.733492	0.463258	0.572723
Gm5973	0	NA	NA	NA	NA	NA
4930448I06Rik	0.0445446	0.23731	3.72495	0.0637083	0.949203	NA
Gm28634	0.143022	0.719176	3.54774	0.202714	0.839359	NA
Gm29260	4.36657	0.445701	0.450263	0.989868	0.322238	0.433287
Gm5267	0	NA	NA	NA	NA	NA
Gm8176	0	NA	NA	NA	NA	NA
Gm9915	0.240668	0.712599	2.10455	0.338599	0.734912	NA
Gm29664	0	NA	NA	NA	NA	NA
Gm28175	3.43885	-0.850618	0.552752	-1.53888	0.123834	0.199277
Gm28140	0.100902	1.1506	3.72093	0.309224	0.757151	NA
Gm37047	0.333556	-1.84674	1.51414	-1.21966	0.222594	NA
Pantr1	157.941	-0.885217	0.160681	-5.50918	3.60519e-08	2.06352e-07
4930420N18Rik	0	NA	NA	NA	NA	NA
Gm20646	38.8883	-1.33765	0.198098	-6.75244	1.45375e-11	1.19892e-10
Pou3f3	1367.81	-0.340568	0.0897156	-3.79608	0.000147003	0.000493427
Pantr2	14.1556	-1.0168	0.358859	-2.83343	0.00460508	0.0114274
Dalir	16.9452	-1.77605	0.374259	-4.74552	2.07976e-06	9.34587e-06
Mrps9	398.945	-0.205106	0.0861767	-2.38006	0.0173097	0.0369363
Gm23126	0	NA	NA	NA	NA	NA
Gpr45	153.201	-0.240784	0.136013	-1.7703	0.0766772	0.133141
Gm24001	0.318203	-0.806539	2.0047	-0.402325	0.687445	NA
Tgfbrap1	851.472	-0.011988	0.0566327	-0.211679	0.832357	0.882643
Gm28782	1.19875	-0.940626	1.04732	-0.898131	0.369116	0.481673
8430432A02Rik	7.52637	-0.900375	0.48083	-1.87254	0.0611314	0.109765
AI597479	352.882	-0.267314	0.0804884	-3.32116	0.000896453	0.00260576
Fhl2	255.116	0.50474	0.120612	4.18484	2.85372e-05	0.00010834
Gm8210	95.3244	0.588931	0.18882	3.119	0.00181463	0.00493377
Gm29040	0.0489495	-0.24357	3.72495	-0.0653888	0.947864	NA
Gm29610	0	NA	NA	NA	NA	NA
Gm29041	0	NA	NA	NA	NA	NA
Nck2	373.324	-0.169251	0.0818449	-2.06795	0.0386451	0.0739686
Gm37536	17.5906	-1.04251	0.351707	-2.96416	0.00303513	0.00783754
Gm38228	18.0399	-1.16154	0.37169	-3.12503	0.00177784	0.00484478
1500015O10Rik	35.2278	-0.532895	0.278134	-1.91596	0.0553698	0.101043
Gm29155	11.9947	-0.448833	0.360261	-1.24585	0.212818	0.310729
Gm29157	0.378942	-2.12252	1.50051	-1.41453	0.157207	NA
Gm29156	12.6916	-0.396868	0.345229	-1.14958	0.250317	0.35394
Uxs1	508.62	-0.139876	0.0824739	-1.696	0.0898861	0.15247
Gm16103	0	NA	NA	NA	NA	NA
Gm19587	1.10189	-0.342593	1.00539	-0.340757	0.733287	0.805381
Gm8241	0	NA	NA	NA	NA	NA
Gm26352	0	NA	NA	NA	NA	NA
Gm24180	0.220092	-0.242834	2.16231	-0.112303	0.910583	NA
Tpp2	1340.11	0.087024	0.0837853	1.03865	0.298965	0.407865
Mettl21c	0.903763	0.0943895	1.15878	0.0814556	0.93508	0.955854
Gm15838	0	NA	NA	NA	NA	NA
Gm8251	2.9718	0.764397	0.603144	1.26736	0.205028	0.301578
Tex30	39.964	0.323725	0.234203	1.38224	0.166898	0.254723
Gm29247	0	NA	NA	NA	NA	NA
Kdelc1	74.761	-0.226164	0.128648	-1.758	0.0787472	0.136263
Bivm	338.224	-0.228105	0.0727972	-3.13344	0.00172773	0.00472261
Ercc5	350.207	-0.279214	0.060361	-4.62573	3.73283e-06	1.61732e-05
Mettl21e	0.635327	-1.21377	1.34871	-0.899948	0.368148	0.480636
Gm15833	0.607154	-0.898716	1.3178	-0.681982	0.49525	0.602338
Gm5700	0	NA	NA	NA	NA	NA
Gm28893	0	NA	NA	NA	NA	NA
Txn-ps1	3.66761	1.52164	0.610611	2.49199	0.0127028	0.0281648
Gulp1	83.3561	0.0638707	0.152088	0.419958	0.674516	0.758043
Gm37626	20.7777	-0.63606	0.302743	-2.10099	0.0356416	0.0689473
Gm16102	1.14588	-2.58657	1.0289	-2.51391	0.0119402	0.0266534
4930521E06Rik	0.181655	1.6796	3.31102	0.507275	0.611962	NA
Gm38110	3.19164	-0.806061	0.601023	-1.34115	0.179872	0.271005
Gm3489	0.120926	0.237308	3.72495	0.0637077	0.949203	NA
Gm19480	0	NA	NA	NA	NA	NA
Gm3496	0	NA	NA	NA	NA	NA
Gm5268	0	NA	NA	NA	NA	NA
Col3a1	232.768	1.9482	0.188906	10.3131	6.14867e-25	1.55928e-23
AC125167.1	0	NA	NA	NA	NA	NA
Col5a2	180.132	1.62569	0.186524	8.71573	2.88896e-18	4.45537e-17
Gm38211	9.57996	1.07244	0.383433	2.79693	0.005159	0.0126523
Gm8296	0.0489495	-0.24357	3.72495	-0.0653888	0.947864	NA
Gm7063	0.241951	0.787409	2.11326	0.372604	0.709444	NA
Gm8304	0	NA	NA	NA	NA	NA
Gm23216	0	NA	NA	NA	NA	NA
Gm23974	0	NA	NA	NA	NA	NA
Gm8307	0.148709	1.1985	2.86847	0.417818	0.67608	NA
Gm23984	0	NA	NA	NA	NA	NA
Wdr75	417.746	0.350405	0.0665775	5.26312	1.41631e-07	7.4837e-07
Gm28906	0	NA	NA	NA	NA	NA
Gm5526	49.1956	0.298662	0.215596	1.38528	0.165966	0.253516
Gm5269	0.154939	0.237327	2.8321	0.0837989	0.933216	NA
Gm18303	0.136202	-0.23151	2.94413	-0.0786345	0.937323	NA
Slc40a1	53.7349	-1.19786	0.259276	-4.62	3.83746e-06	1.66035e-05
Gm9496	0	NA	NA	NA	NA	NA
Rpl23a-ps1	0	NA	NA	NA	NA	NA
Gm3852	0.218642	0.789454	2.17612	0.36278	0.716769	NA
Stk-ps2	0	NA	NA	NA	NA	NA
Gm18849	0	NA	NA	NA	NA	NA
Dnah7b	166.422	-0.782492	0.148814	-5.25818	1.45488e-07	7.6697e-07
n-R5s211	0.0441915	-0.243572	3.72495	-0.0653894	0.947864	NA
Gm8326	1.17544	-1.05058	1.06956	-0.982248	0.325978	0.43707
Dnah7c	35.292	-0.95029	0.237004	-4.0096	6.08224e-05	0.000218232
Slc39a10	1977.95	-0.31664	0.116853	-2.70972	0.00673397	0.0160284
Gm28151	62.078	-0.217356	0.232129	-0.93636	0.349088	0.460751
Gm37393	2.12147	-3.51305	1.19811	-2.93215	0.00336619	0.00859578
Gm28527	0.84407	-1.33297	1.25238	-1.06435	0.28717	0.39451
Gm28825	0.476041	0.384262	1.37463	0.279538	0.779832	NA
Gm28826	0.77429	2.66985	1.19897	2.22679	0.0259614	0.0523791
Gm4852	3.57866	0.122075	0.53438	0.228443	0.819302	0.873015
Gm38090	0	NA	NA	NA	NA	NA
Mir6350	0	NA	NA	NA	NA	NA
Gm18117	0.885426	2.95844	1.48316	1.99469	0.0460768	0.0862476
Gm37196	1.28756	1.92145	1.13795	1.68852	0.0913117	0.154438
Gm8337	21.4998	0.298395	0.276893	1.07766	0.281187	0.388203
Gm22419	0	NA	NA	NA	NA	NA
Gm23829	0	NA	NA	NA	NA	NA
Gm19206	0	NA	NA	NA	NA	NA
Gm5974	0	NA	NA	NA	NA	NA
Gm23240	0	NA	NA	NA	NA	NA
Gm28830	0	NA	NA	NA	NA	NA
Gm8354	0	NA	NA	NA	NA	NA
Gm19124	0	NA	NA	NA	NA	NA
Gm8357	0	NA	NA	NA	NA	NA
Gm22693	0	NA	NA	NA	NA	NA
Gm28740	0	NA	NA	NA	NA	NA
Gm8367	0	NA	NA	NA	NA	NA
C230029F24Rik	0	NA	NA	NA	NA	NA
Gm6757	0	NA	NA	NA	NA	NA
Gm3605	0	NA	NA	NA	NA	NA
Gm28388	0	NA	NA	NA	NA	NA
Gm8384	0	NA	NA	NA	NA	NA
4933411E06Rik	0.0680974	-0.24357	3.72495	-0.0653888	0.947864	NA
Gm8391	0	NA	NA	NA	NA	NA
Gm27330	0	NA	NA	NA	NA	NA
Gm29665	0	NA	NA	NA	NA	NA
Gm20118	0	NA	NA	NA	NA	NA
Gm25843	0	NA	NA	NA	NA	NA
Gm28321	0.0926914	1.18308	3.72456	0.317643	0.750756	NA
Tmeff2	912.302	-0.158904	0.0735786	-2.15966	0.0307992	0.0607203
Gm28322	2.54597	-0.917371	0.709423	-1.29312	0.195968	0.290741
Gm25736	12.0981	-0.870401	0.343972	-2.53044	0.011392	0.0256031
Gm28319	0.231621	0.237328	2.52241	0.0940878	0.925039	NA
Gm28320	83.0146	-0.862749	0.225084	-3.83301	0.000126586	0.000429854
Gm29325	37.7667	-0.729558	0.267336	-2.72899	0.00635284	0.0152106
9330175M20Rik	4.58884	0.348684	0.535731	0.650856	0.515139	0.620468
Sdpr	92.2653	0.657775	0.147842	4.44917	8.6204e-06	3.54824e-05
Gm5253	0.982135	-0.422911	0.978031	-0.43241	0.665443	0.751396
1700072G22Rik	0.174149	1.18509	3.35937	0.35277	0.724261	NA
Nabp1	240.577	0.956762	0.193099	4.95476	7.24185e-07	3.46982e-06
Gm17767	3.17861	1.64297	0.649966	2.52778	0.0114786	0.0257699
Gm37535	0.140089	-1.14903	3.60186	-0.31901	0.749719	NA
Gm28055	0.781209	0.252971	1.17709	0.214912	0.829836	0.880977
Myo1b	450.2	-0.364321	0.131038	-2.78027	0.00543139	0.013249
Gm29453	3.05936	-0.0321958	0.662489	-0.0485983	0.961239	0.97353
Gm28323	3.76403	-1.13812	0.501016	-2.27162	0.0231096	0.0474009
Gm8419	0	NA	NA	NA	NA	NA
Gm27607	0	NA	NA	NA	NA	NA
Gm8420	0.200958	1.97381	3.22965	0.611153	0.541098	NA
Stat4	19.2643	2.14929	0.308025	6.97764	3.00178e-12	2.63815e-11
Gm28177	2.0007	3.95199	0.966455	4.08916	4.32945e-05	0.000159035
Gm3940	0.598154	0.184627	1.28413	0.143776	0.885677	0.919893
Stat1	2376.29	5.0196	0.114316	43.91	0	0
Gm18301	0.0922282	0.718203	3.72495	0.192809	0.847109	NA
Gls	3738.86	-0.909043	0.068441	-13.2821	2.93841e-40	1.62359e-38
Gm5975	0.0427169	-0.243572	3.72495	-0.0653894	0.947864	NA
Gm23460	0	NA	NA	NA	NA	NA
Nab1	590.331	0.46781	0.114468	4.08681	4.37346e-05	0.000160557
Gm5976	0.0389814	0.718207	3.72495	0.19281	0.847108	NA
Rps27a-ps1	3.69441	-0.614456	0.62912	-0.976691	0.328722	0.439666
Gm553	3.12978	-0.886251	0.610668	-1.45128	0.146702	0.229156
Gm28178	0.45223	2.34037	1.29698	1.80448	0.0711568	NA
Gm5527	9.62082	0.355193	0.373294	0.95151	0.341345	0.452895
Tmem194b	84.559	-0.162184	0.184075	-0.881074	0.378278	0.490916
Gm37242	11.1719	-0.69442	0.31839	-2.18103	0.0291809	0.0579682
Mfsd6	1706.14	-0.169064	0.0786586	-2.14933	0.031608	0.0621288
Gm29670	25.5948	-1.18108	0.305903	-3.86096	0.000112943	0.000386992
Gm28650	0.805101	-0.399769	1.10172	-0.362859	0.716711	0.792721
Inpp1	600.546	0.677592	0.106341	6.37191	1.86689e-10	1.37355e-09
Hibch	147.583	-0.0911168	0.163751	-0.556435	0.577914	0.678766
Gm16107	1.22815	1.06498	1.17899	0.903299	0.366367	0.478875
1700019D03Rik	237.252	-0.0968323	0.088699	-1.09169	0.274967	0.381636
Mstn	4.31457	0.440704	0.502006	0.877887	0.380005	0.492621
Gm24349	0	NA	NA	NA	NA	NA
1700019A02Rik	5.12662	-0.768058	0.540887	-1.42	0.155608	0.240677
Pms1	234.663	-0.283948	0.0931619	-3.0479	0.00230449	0.00611679
Gm28777	0	NA	NA	NA	NA	NA
Ormdl1	92.3906	0.566792	0.153986	3.6808	0.000232499	0.000753914
Gm28778	0.0441915	-0.243572	3.72495	-0.0653894	0.947864	NA
Osgepl1	175.819	-0.207824	0.108762	-1.91082	0.0560278	0.102073
Gm28551	1.27793	-0.501549	0.94031	-0.533387	0.593766	0.692768
Gm18800	2.11021	-1.04434	0.694801	-1.50308	0.13282	0.211011
Asnsd1	39.897	0.193069	0.172626	1.11842	0.263386	0.368876
Gm28779	0.0971395	0.718207	3.72495	0.19281	0.847108	NA
Gm6799	0	NA	NA	NA	NA	NA
Gm6801	0	NA	NA	NA	NA	NA
Dnah7a	93.9631	-0.330203	0.172684	-1.91218	0.0558537	0.101785
Gm25240	0.108123	-0.243574	3.72495	-0.06539	0.947864	NA
Stk17b	400.962	1.52838	0.143814	10.6275	2.21932e-26	6.19281e-25
Gm37863	0	NA	NA	NA	NA	NA
Hecw2	1282.19	-0.580704	0.0766683	-7.57424	3.61246e-14	3.88402e-13
Mir7681	0.0680974	-0.24357	3.72495	-0.0653888	0.947864	NA
Gm24251	2.00647	-0.831716	0.866662	-0.959677	0.337218	0.44848
Gm37633	69.5255	-1.52896	0.35111	-4.35464	1.33285e-05	5.32077e-05
Gm25829	0.155865	0.237325	2.82681	0.0839552	0.933092	NA
Ccdc150	3.34621	-2.24176	0.685965	-3.26804	0.00108293	0.00309816
Gtf3c3	606.997	0.00449102	0.065095	0.0689918	0.944996	0.962532
Pgap1	1020.25	-0.543422	0.0801783	-6.77767	1.2213e-11	1.0166e-10
Gm36955	30.1505	-1.149	0.244694	-4.69564	2.65777e-06	1.17554e-05
Gm19637	0.11198	0.718203	3.72495	0.192809	0.847109	NA
Ankrd44	326.554	0.265195	0.0963111	2.75352	0.00589578	0.0142333
4930444A19Rik	0.47744	1.13674	1.55137	0.732733	0.463721	NA
Gm37370	15.6575	-0.213216	0.305566	-0.697775	0.485318	0.593662
Gm24053	0	NA	NA	NA	NA	NA
A130048G24Rik	23.2717	-0.129121	0.320068	-0.403417	0.686641	0.768667
Sf3b1	4398.79	0.155196	0.0727062	2.13456	0.0327972	0.0642091
E330011M16Rik	2.81243	0.812823	0.638266	1.27349	0.202845	0.2991
Coq10b	351.65	0.0444069	0.130644	0.339908	0.733926	0.805815
Gm17971	11.1729	-1.49488	0.520234	-2.87348	0.00405979	0.0101912
Hspd1	1608.72	0.490171	0.102067	4.80245	1.56735e-06	7.14978e-06
Hspe1	313.264	0.566749	0.14915	3.79986	0.000144779	0.000486288
Gm5147	0.483828	-0.697539	1.46487	-0.476179	0.633947	NA
Gm16581	13.3255	0.065501	0.354779	0.184625	0.853523	0.898135
Mob4	696.088	0.144079	0.090435	1.59317	0.111121	0.181705
Gm6822	0.477893	0.686912	1.34272	0.511581	0.608944	NA
Rftn2	338.13	-0.377689	0.127619	-2.95951	0.00308124	0.00794105
Gm10561	20.7157	-0.495814	0.254086	-1.95137	0.0510133	0.0942056
Mars2	418.016	-0.38168	0.112308	-3.3985	0.000677556	0.00201607
Boll	0.988925	1.77318	1.1662	1.52047	0.128392	0.205425
Gm8292	51.6744	0.63682	0.191081	3.33272	0.00086001	0.00251121
Gm29138	0	NA	NA	NA	NA	NA
Gm8531	0.0479487	-0.24357	3.72495	-0.0653888	0.947864	NA
Plcl1	931.695	0.0365458	0.0940302	0.38866	0.697528	0.777343
Gm38056	155.769	-0.667842	0.36799	-1.81483	0.0695494	0.122558
Gm6644	4.85748	1.1133	0.486899	2.28651	0.0222243	0.0458217
Gm37382	65.4084	-0.557919	0.265299	-2.10299	0.0354669	0.0686837
9130227L01Rik	1.67571	-0.774238	0.811211	-0.954422	0.33987	0.451345
Gm36986	0	NA	NA	NA	NA	NA
1700003I22Rik	0	NA	NA	NA	NA	NA
Gm28900	0.298162	2.26087	1.69085	1.33712	0.181184	NA
Gm28240	0	NA	NA	NA	NA	NA
Hsfy2	0	NA	NA	NA	NA	NA
Satb2	608.497	-0.795448	0.197906	-4.01932	5.83671e-05	0.000210206
9130024F11Rik	127.585	-1.59499	0.241782	-6.59683	4.20043e-11	3.32186e-10
Gm4081	9.66177	-2.8285	0.616365	-4.58901	4.45364e-06	1.91208e-05
Gm23943	0	NA	NA	NA	NA	NA
1700126A01Rik	0.0445446	0.23731	3.72495	0.0637083	0.949203	NA
BC055402	2.81962	1.07095	0.648603	1.65117	0.0987046	0.164815
Gm5254	0	NA	NA	NA	NA	NA
4930558J18Rik	2.34453	0.120775	0.678327	0.178048	0.858686	0.90185
1700066M21Rik	269.475	-0.278931	0.101235	-2.7553	0.00586388	0.0141686
Tyw5	138.253	0.502254	0.0929235	5.40502	6.47995e-08	3.58121e-07
9430016H08Rik	289.725	0.341487	0.115043	2.96834	0.00299413	0.00774444
Gm22371	0	NA	NA	NA	NA	NA
Gm24014	0	NA	NA	NA	NA	NA
Gm8581	0	NA	NA	NA	NA	NA
Gm37373	0.354472	-2.06246	3.18868	-0.646806	0.517758	NA
Gm17929	0.0445446	0.23731	3.72495	0.0637083	0.949203	NA
Spats2l	531.735	1.33942	0.0879581	15.228	2.30618e-52	1.86808e-50
Gm17234	0.0848638	0.717551	3.7249	0.192636	0.847244	NA
Kctd18	231.887	0.0668714	0.125431	0.533132	0.593943	0.692939
Sgol2a	34.5287	0.582542	0.276583	2.10621	0.035186	0.0682294
Aox1	275.536	0.939975	0.118624	7.924	2.29987e-15	2.7823e-14
Aox3	36.7731	0.334769	0.22164	1.51042	0.130936	0.208562
Gm24548	0	NA	NA	NA	NA	NA
Aox4	64.4352	-0.0306447	0.223965	-0.136828	0.891167	0.923833
Gm15759	0.15101	0.718202	3.5276	0.203595	0.83867	NA
Aox2	2.73221	-0.686001	0.617087	-1.11168	0.266278	0.37201
Gm37607	38.3869	-0.318408	0.258082	-1.23375	0.217297	0.315961
Bzw1	2353.56	0.366957	0.0944646	3.8846	0.000102498	0.000353526
Clk1	1464.94	-0.374183	0.0883836	-4.23363	2.29953e-05	8.85096e-05
Ppil3	142.411	0.125481	0.0936268	1.34023	0.180171	0.271374
Nif3l1	211.552	0.24446	0.0909834	2.68686	0.0072127	0.017001
Orc2	434.414	0.169716	0.0932351	1.8203	0.0687126	0.12134
Gm23966	4.59524	-0.545703	0.639497	-0.853331	0.393476	0.505398
Gm15834	26.0103	0.108394	0.252106	0.429952	0.66723	0.752524
Fam126b	3027.1	-0.0275568	0.0858103	-0.321136	0.748107	0.816857
Ndufb3	313.284	-0.188835	0.110779	-1.70461	0.0882665	0.15015
Gm29389	0	NA	NA	NA	NA	NA
Gm18802	0	NA	NA	NA	NA	NA
Gm10068	3.8142	0.148874	0.490042	0.303799	0.761281	0.827357
Als2cr12	0.590978	3.02228	1.19773	2.52333	0.0116249	0.0260447
Gm20257	14.7509	2.01645	0.393674	5.12213	3.02111e-07	1.53012e-06
Gm28803	0	NA	NA	NA	NA	NA
Cflar	951.496	2.31133	0.130936	17.6524	9.74847e-70	1.23234e-67
Gm3841	0	NA	NA	NA	NA	NA
Casp8	157.917	4.28692	0.235638	18.1929	5.8784e-74	8.26609e-72
Gm37760	18.5956	2.73546	0.380917	7.18123	6.90865e-13	6.52621e-12
Gm28802	1.04613	1.46223	0.949104	1.54064	0.123405	0.198638
Trak2	2825.78	0.018979	0.0696761	0.272389	0.785323	0.846794
Stradb	332.096	-0.497894	0.14283	-3.48591	0.00049046	0.00149838
Gm33589	0.118371	0.718203	3.72495	0.192809	0.847109	NA
Gm29018	0.225498	1.63824	2.12835	0.769724	0.441464	NA
Als2cr11	0.178693	0.237326	2.7075	0.0876552	0.930151	NA
Gm25502	0	NA	NA	NA	NA	NA
Tmem237	159.7	-0.0191903	0.105192	-0.182431	0.855245	0.899407
G730003C15Rik	13.6928	0.041911	0.295457	0.141852	0.887197	0.920898
Mpp4	26.5079	-0.793985	0.256958	-3.08994	0.00200198	0.00539604
Gm29017	0.0601745	0.23731	3.72495	0.0637083	0.949203	NA
Gm19125	0	NA	NA	NA	NA	NA
Als2	1234.12	-0.237925	0.107233	-2.21876	0.0265032	0.0533046
Cdk15	4.87155	-0.426036	0.458338	-0.929524	0.352618	0.464503
Gm29016	0	NA	NA	NA	NA	NA
Gm37737	0.176324	-0.208511	2.75731	-0.0756212	0.93972	NA
Fzd7	304.579	0.376059	0.154322	2.43685	0.0148158	0.032216
Gm26813	0.0441915	-0.243572	3.72495	-0.0653894	0.947864	NA
Gm973	103.014	0.0613731	0.154141	0.398162	0.690511	0.77155
Gm28411	0.118371	0.718203	3.72495	0.192809	0.847109	NA
1700122D07Rik	0.136121	1.1508	3.59568	0.320052	0.748929	NA
Sumo1	630.961	0.437445	0.128431	3.40608	0.000659028	0.00196468
Gm24545	0.226676	0.23733	2.1438	0.110705	0.91185	NA
D430013B06Rik	32.2476	-0.681314	0.303593	-2.24417	0.0248215	0.0504041
Gm29596	1.33134	-0.993428	0.867871	-1.14467	0.252345	0.356384
Nop58	820.004	0.313621	0.106353	2.94888	0.00318926	0.00818656
Snord70	4.64416	-0.516386	0.488296	-1.05753	0.290272	0.397848
Gm26293	0	NA	NA	NA	NA	NA
Gm26287	2.81497	-1.02285	0.638567	-1.60179	0.109201	0.179034
Snord11	1.30485	1.06897	1.02491	1.043	0.29695	0.405558
Bmpr2	5482.69	-0.161655	0.0558463	-2.89464	0.00379593	0.00958267
Gm38125	29.6551	-0.848439	0.251797	-3.36954	0.000752949	0.00222218
Gm37977	0.185144	-1.20112	3.29245	-0.364809	0.715254	NA
Fam117b	1173.74	-0.158115	0.0696265	-2.27091	0.0231527	0.047473
Gm37531	63.7421	-0.813277	0.275555	-2.95141	0.00316329	0.00812844
Gm18829	0	NA	NA	NA	NA	NA
Ica1l	384.562	-0.639176	0.0768463	-8.31759	8.97674e-17	1.22379e-15
Wdr12	444.949	-0.000836301	0.0766696	-0.0109078	0.991297	0.993918
Carf	373.711	-0.728231	0.105387	-6.91007	4.84417e-12	4.18824e-11
Gm15464	5.59676	-0.254055	0.474376	-0.535556	0.592265	0.691469
Nbeal1	1755.71	-0.168572	0.0830999	-2.02854	0.042505	0.0803853
Gm29332	0	NA	NA	NA	NA	NA
Cyp20a1	130.178	0.910289	0.155824	5.84178	5.16462e-09	3.25588e-08
6030460B20Rik	3.02579	-0.471931	0.602191	-0.78369	0.433222	0.543945
Abi2	3457.46	-0.629122	0.0759779	-8.28034	1.22825e-16	1.6582e-15
Raph1	1729.28	-0.00209925	0.104618	-0.0200658	0.983991	0.988811
Gm11575	9.51855	-0.984064	0.375251	-2.62242	0.00873083	0.0201692
Gm11576	0.448284	2.11729	1.49696	1.4144	0.157246	NA
Gm11578	18.195	-1.42499	0.398958	-3.57177	0.000354572	0.00111312
Gm38388	0.262257	0.23733	2.05509	0.115484	0.908061	NA
Gm23762	0	NA	NA	NA	NA	NA
Gm11577	0	NA	NA	NA	NA	NA
Eif4a-ps4	428.615	0.897091	0.115791	7.74752	9.37027e-15	1.06948e-13
Cd28	53.3245	4.66049	0.357543	13.0348	7.76204e-39	4.08159e-37
Gm11579	0.0853271	1.17981	3.7235	0.316855	0.751354	NA
2310016D23Rik	0.25642	1.65588	2.45047	0.675739	0.499207	NA
Gm37198	0.546046	2.89142	1.30826	2.21014	0.0270958	0.0543261
Gm11609	0.0660509	0.718205	3.72495	0.19281	0.847108	NA
Gm11581	0.146451	-0.243562	2.88236	-0.084501	0.932658	NA
Gm38137	1.15524	-1.69978	1.0247	-1.65881	0.0971543	0.162636
Ctla4	27.9636	3.63367	0.473449	7.67488	1.65567e-14	1.84184e-13
Rpl18-ps1	12.0412	0.62609	0.36499	1.71536	0.0862794	0.147193
Gm11582	0.0489495	-0.24357	3.72495	-0.0653888	0.947864	NA
Icos	90.9936	7.73452	0.751791	10.2881	7.9716e-25	2.0033e-23
Gm37039	2.67982	5.06792	1.06743	4.7478	2.05645e-06	9.24483e-06
Rpl17-ps1	1.01048	2.00062	1.21047	1.65277	0.0983785	0.164347
Gm11590	0	NA	NA	NA	NA	NA
Gm11591	0	NA	NA	NA	NA	NA
Gm28083	0	NA	NA	NA	NA	NA
Gm11587	0.127971	1.23029	3.68553	0.333817	0.738518	NA
9530026F06Rik	0	NA	NA	NA	NA	NA
Gm11588	0	NA	NA	NA	NA	NA
Gm25839	0	NA	NA	NA	NA	NA
Gm28449	0.111474	1.23038	3.72285	0.330494	0.741027	NA
Gm36943	0	NA	NA	NA	NA	NA
Gm28094	0.0463457	0.718205	3.72495	0.19281	0.847108	NA
4930587A21Rik	0	NA	NA	NA	NA	NA
Pard3b	166.061	0.632922	0.132195	4.78781	1.68614e-06	7.67209e-06
Gm37205	11.988	0.785536	0.350581	2.24067	0.0250475	0.0508014
Gm38012	7.81628	-0.254295	0.379148	-0.670703	0.50241	0.609252
Gm38278	3.41197	0.287659	0.549411	0.523576	0.600573	0.698302
Pard3bos1	0	NA	NA	NA	NA	NA
Gm38075	5.59549	0.554247	0.440984	1.25684	0.20881	0.305931
Gm29640	0	NA	NA	NA	NA	NA
Gm29641	0.0441915	-0.243572	3.72495	-0.0653894	0.947864	NA
Pard3bos2	0.453588	0.179317	1.29392	0.138585	0.889778	NA
Gm38351	3.15425	0.303902	0.794181	0.382661	0.701971	0.781247
Pard3bos3	0.304629	0.906998	2.01474	0.450181	0.65258	NA
Gm29084	2.91834	-0.00908844	0.609251	-0.0149174	0.988098	0.991704
Gm11600	0	NA	NA	NA	NA	NA
Gm11599	0.770699	0.337456	1.27274	0.265142	0.7909	0.851164
Nrp2	974.591	0.57932	0.0904016	6.4083	1.47153e-10	1.0936e-09
Gm29083	5.84096	0.451782	0.444678	1.01597	0.309641	0.419594
Gm37121	13.6458	-1.27739	0.375365	-3.40305	0.00066638	0.00198542
Gm4208	0.515887	0.665432	1.41767	0.469385	0.638794	NA
Ino80d	1352.8	-0.0367352	0.0657627	-0.558602	0.576433	0.67744
AL645685.1	0	NA	NA	NA	NA	NA
Gm24942	0	NA	NA	NA	NA	NA
Rps13-ps7	0	NA	NA	NA	NA	NA
Rps27-ps1	0	NA	NA	NA	NA	NA
Ino80dos	70.099	-0.473361	0.140203	-3.37625	0.000734822	0.00217407
Gm20342	231.087	-0.858134	0.227864	-3.76599	0.00016589	0.000552232
Ndufs1	1507.18	-0.282784	0.0531151	-5.32399	1.01515e-07	5.46787e-07
Gm24557	0.222112	0.237312	3.12981	0.075823	0.93956	NA
Eef1b2	871.836	0.504248	0.133283	3.78329	0.000154766	0.00051747
Gm27390	0	NA	NA	NA	NA	NA
Gm26457	0.157314	0.718208	3.43517	0.209075	0.83439	NA
snoZ196	0	NA	NA	NA	NA	NA
Snora41	4.15674	0.84136	0.51959	1.61928	0.105388	0.173875
Gpr1	4.89974	-0.905996	0.456453	-1.98486	0.0471598	0.0880049
Gm27512	0.049553	0.718205	3.72495	0.19281	0.847108	NA
Platr12	0.049553	0.718205	3.72495	0.19281	0.847108	NA
1700039I01Rik	0.0978991	-0.724453	3.72495	-0.194487	0.845795	NA
Gm11608	0.112029	-0.724456	3.72495	-0.194488	0.845794	NA
Gm24513	0.109124	-0.243574	3.72495	-0.06539	0.947864	NA
Zdbf2	969.986	-0.587806	0.152017	-3.8667	0.000110319	0.000378742
Gm23448	0.180187	-0.24357	2.70035	-0.0901994	0.928129	NA
Gm11606	0	NA	NA	NA	NA	NA
Gm11605	3.58198	0.493392	0.545592	0.904324	0.365824	0.4784
Adam23	3251.81	-0.756088	0.0591882	-12.7743	2.28172e-37	1.10896e-35
Gm22281	0	NA	NA	NA	NA	NA
Dytn	1.02948	-0.466406	0.988514	-0.471825	0.637052	0.728101
Gm12748	0	NA	NA	NA	NA	NA
Mdh1b	8.40807	-0.689173	0.366656	-1.87962	0.0601604	0.108291
Fastkd2	291.204	0.148512	0.125756	1.18095	0.237622	0.339635
4933402D24Rik	1.54879	0.437773	0.786503	0.556607	0.577796	0.678659
Gm13751	0.449839	2.06382	1.47955	1.3949	0.163047	NA
Gm13754	0.86319	-1.97612	1.22258	-1.61635	0.106019	0.174693
Gm13749	1.95887	-2.58172	0.842387	-3.06477	0.00217836	0.00581905
Klf7	1205.65	-0.0442541	0.103121	-0.429149	0.667815	0.752912
Gm26649	0.52188	2.64222	1.46284	1.80623	0.0708825	NA
Mir6899	0.842389	-0.0423739	1.17066	-0.0361967	0.971126	0.980053
Gm13748	0.622058	0.39929	1.38188	0.288948	0.772621	0.83645
Gm13750	1.2357	0.819696	0.918919	0.892022	0.372381	0.485199
Gm28981	0.770914	-0.142655	1.09598	-0.130162	0.896438	0.927874
Gm25748	0	NA	NA	NA	NA	NA
Gm28980	0	NA	NA	NA	NA	NA
Creb1	1118.91	-0.165584	0.0846597	-1.95588	0.050479	0.0933773
Mettl21a	95.4611	-0.0737632	0.140364	-0.525512	0.599227	0.697158
Gm28982	1.62444	0.917995	0.813774	1.12807	0.25929	0.364308
Gm29152	0	NA	NA	NA	NA	NA
2810408I11Rik	4.24223	1.40388	0.48862	2.87316	0.00406386	0.010199
Ccnyl1	180.76	-0.000927369	0.13214	-0.0070181	0.9944	0.996032
Fzd5	105.831	0.78506	0.188291	4.16939	3.0542e-05	0.000115391
Gm38058	2.18143	-0.428074	0.698782	-0.6126	0.540141	0.644348
Plekhm3	907.464	0.0639101	0.0571665	1.11797	0.263582	0.369088
Rpl31-ps24	0	NA	NA	NA	NA	NA
Rpl10a-ps1	39.8485	0.64778	0.197799	3.27494	0.00105686	0.0030305
Gm24788	0	NA	NA	NA	NA	NA
Akr1cl	0.229212	-0.24357	2.54705	-0.0956284	0.923816	NA
Gm8550	0	NA	NA	NA	NA	NA
Cryge	0	NA	NA	NA	NA	NA
Crygd	0	NA	NA	NA	NA	NA
Crygc	0	NA	NA	NA	NA	NA
Crygb	0.150086	0.237305	3.72495	0.063707	0.949204	NA
Gm7329	4.40841	0.247985	0.461025	0.537899	0.590647	0.690062
Cryga	0.973585	-1.65424	1.29557	-1.27684	0.201658	0.297777
Gm28845	0.236544	-0.24357	2.5632	-0.0950258	0.924294	NA
D630023F18Rik	33.2903	0.0549906	0.209152	0.262922	0.792611	0.852485
Idh1	461.68	-0.0853502	0.126363	-0.675436	0.499399	0.6065
Pikfyve	2046.79	0.315857	0.0711321	4.44042	8.97816e-06	3.68701e-05
Pth2r	15.6352	-0.0548506	0.324098	-0.169241	0.865607	0.906246
Gm28927	0	NA	NA	NA	NA	NA
Gm28926	0	NA	NA	NA	NA	NA
Gm28925	0	NA	NA	NA	NA	NA
Gm28923	0	NA	NA	NA	NA	NA
Gm28922	0	NA	NA	NA	NA	NA
Gm28728	0	NA	NA	NA	NA	NA
Gm5255	0	NA	NA	NA	NA	NA
Gm8805	0	NA	NA	NA	NA	NA
Crygf	0	NA	NA	NA	NA	NA
Gm8809	0	NA	NA	NA	NA	NA
Gm15659	0	NA	NA	NA	NA	NA
Gm8812	0	NA	NA	NA	NA	NA
Map2	21973.5	-0.235651	0.0964734	-2.44266	0.0145796	0.0317632
Gm24729	8.15037	-0.950939	0.471623	-2.01631	0.0437672	0.0825043
Gm10558	1.10685	0.867863	1.03699	0.836906	0.402645	0.514378
Gm25411	10.7426	-0.448082	0.355542	-1.26028	0.207568	0.304593
Unc80	7728.08	-0.824962	0.0659535	-12.5082	6.73145e-36	3.06342e-34
Gm37181	0.701669	-2.19298	1.3477	-1.6272	0.103694	0.171627
Rpe	507.54	0.493086	0.0830521	5.93707	2.90157e-09	1.88346e-08
Kansl1l	470.469	0.0940278	0.0810862	1.1596	0.246211	0.349258
Gm37570	61.3256	-0.690032	0.244705	-2.81985	0.00480458	0.0118751
Gm38387	64.0051	-0.685149	0.192295	-3.56301	0.00036662	0.00114656
Gm38162	96.7556	0.317189	0.19248	1.64791	0.0993721	0.165751
Gm15789	30.5591	0.410329	0.224037	1.83152	0.0670226	0.118809
6820402A03Rik	78.6848	-0.367858	0.187195	-1.96511	0.0494014	0.0916617
Gm37285	31.0231	-0.0598407	0.224809	-0.266185	0.790097	0.850696
Gm37755	15.7917	1.24309	0.373098	3.33179	0.000862878	0.0025187
Gm38218	8.5406	0.512176	0.373671	1.37066	0.170481	0.259196
Acadl	460.966	0.908595	0.126664	7.17325	7.32398e-13	6.89688e-12
Gm15793	6.43536	1.82406	0.442106	4.12585	3.69375e-05	0.00013754
Gm27934	0.0750432	0.23731	3.72495	0.0637083	0.949203	NA
Gm25832	0.120926	0.237308	3.72495	0.0637077	0.949203	NA
Myl1	8.24828	0.109107	0.433872	0.251472	0.801449	0.859076
Rpl31-ps14	4.92043	0.374056	0.471329	0.79362	0.427417	0.538737
Gm15826	0.731126	1.02541	1.53332	0.668751	0.503654	0.610187
Lancl1	1237.02	-0.57844	0.047319	-12.2243	2.30652e-34	9.78511e-33
Cps1	8.33299	-0.361595	0.374031	-0.966752	0.333668	0.444863
Gm15668	0.0885344	1.17981	3.7235	0.316855	0.751354	NA
Gm26342	0	NA	NA	NA	NA	NA
Kif22-ps	0	NA	NA	NA	NA	NA
Gm22548	0	NA	NA	NA	NA	NA
Gm15669	0	NA	NA	NA	NA	NA
Gm37957	0	NA	NA	NA	NA	NA
Gm23189	0	NA	NA	NA	NA	NA
Gm15671	0	NA	NA	NA	NA	NA
Erbb4	1732.33	-0.926451	0.0665211	-13.9272	4.33146e-44	2.81601e-42
Gm37100	8.45135	-1.13751	0.404362	-2.81309	0.00490675	0.0121049
Gm15670	8.64848	-0.880911	0.4839	-1.82044	0.0686918	0.121316
Gm25542	1.04137	-0.668888	1.15401	-0.579619	0.562171	0.664297
Gm19335	10.4777	-0.584733	0.371463	-1.57414	0.115456	0.187682
Gm37735	8.96774	-1.11864	0.343199	-3.25944	0.00111633	0.00318387
Gm37769	40.9568	-0.699607	0.230852	-3.03054	0.00244118	0.00643661
Gm37061	10.9785	-0.949393	0.453839	-2.09192	0.036446	0.0703294
Gm16076	36.2756	-1.10752	0.271214	-4.08357	4.43492e-05	0.00016267
Gm8840	0	NA	NA	NA	NA	NA
Pced1c-ps	0	NA	NA	NA	NA	NA
Gm28497	0.0479487	-0.24357	3.72495	-0.0653888	0.947864	NA
Gm29113	9.64447	-0.316965	0.343646	-0.92236	0.356341	0.468225
Gm29114	0	NA	NA	NA	NA	NA
Ikzf2	269.829	0.531747	0.106024	5.01534	5.29411e-07	2.58056e-06
Gm29112	12.5754	0.540153	0.345119	1.56512	0.117554	0.190507
Gm28112	19.2339	-0.111553	0.307032	-0.363328	0.71636	0.792438
Gm37930	0.0441915	-0.243572	3.72495	-0.0653894	0.947864	NA
Spag16	19.5448	0.0658134	0.238433	0.276025	0.782529	0.844796
Gm22665	0	NA	NA	NA	NA	NA
Gm23879	0	NA	NA	NA	NA	NA
Gm28580	0	NA	NA	NA	NA	NA
Gm38272	0.0427169	-0.243572	3.72495	-0.0653894	0.947864	NA
Gm37456	0.272865	0.237321	2.45813	0.0965455	0.923087	NA
Gm23422	0	NA	NA	NA	NA	NA
Vwc2l	194.859	-0.282266	0.0915585	-3.0829	0.00204996	0.00551015
Bard1	62.0548	1.78127	0.226473	7.86525	3.68369e-15	4.36773e-14
Gm16236	1.00265	0.433912	0.98872	0.438863	0.660761	0.747586
Gm8870	0	NA	NA	NA	NA	NA
Abca12	5.34275	0.215286	0.570919	0.377087	0.706109	0.784426
Gm6947	0	NA	NA	NA	NA	NA
Atic	353.597	0.346046	0.108742	3.18226	0.00146133	0.00405961
Fn1	1063.53	1.05281	0.224245	4.69491	2.6673e-06	1.17955e-05
Apol7d	1.07675	1.42371	1.05339	1.35155	0.176519	0.266868
Gm5829	1.23307	1.18297	0.923338	1.28119	0.200128	0.295878
Gm5256	3.46276	-0.200157	0.521627	-0.383716	0.701189	0.78045
Gm37217	0	NA	NA	NA	NA	NA
Gm8883	0	NA	NA	NA	NA	NA
Gm28818	0.213332	0.237328	2.17477	0.109128	0.913101	NA
4933417E11Rik	0.198106	-0.576345	2.62573	-0.219499	0.826261	NA
4930556G22Rik	0	NA	NA	NA	NA	NA
Gm5528	0	NA	NA	NA	NA	NA
Gm8885	0.13121	1.16529	2.9725	0.392024	0.695041	NA
Gm4319	0.520182	0.261177	1.27913	0.204183	0.83821	NA
Mreg	141.653	0.108682	0.131248	0.828065	0.407634	0.519452
Gm25360	67.275	0.959735	0.213042	4.50491	6.64004e-06	2.77602e-05
D230017M19Rik	46.2112	-0.797884	0.162795	-4.90117	9.52676e-07	4.49067e-06
Gm23472	572.945	-0.609365	0.80444	-0.757502	0.448749	0.558732
Gm24497	54.974	-0.572009	0.372742	-1.5346	0.124883	0.200681
Gm25939	1027.21	0.327616	0.171694	1.90814	0.0563726	0.102604
Pecr	29.323	-0.490311	0.196795	-2.49148	0.0127212	0.0281956
Tmem169	181.798	-0.335266	0.112641	-2.97641	0.00291642	0.00755985
Xrcc5	253.262	0.281645	0.0781083	3.60583	0.000311156	0.000986228
2023-03-04	295.824	-0.475823	0.123996	-3.8374	0.000124342	0.000422748
Gm15843	0.209262	1.18561	2.61757	0.452944	0.650589	NA
Smarcal1	689.828	-0.18512	0.0545876	-3.39124	0.000695766	0.00206608
Ankar	0.2512	0.305728	2.09048	0.146248	0.883726	NA
Rpl37a	999.469	0.343537	0.127281	2.69904	0.00695396	0.0164812
Igfbp2	490.861	0.983758	0.190825	5.15529	2.53237e-07	1.29305e-06
Igfbp5	3859.55	0.251439	0.140261	1.79265	0.0730283	0.127655
1700027A15Rik	1.14713	0.941179	0.882127	1.06694	0.285998	0.393109
Tnp1	0	NA	NA	NA	NA	NA
Gm38106	0	NA	NA	NA	NA	NA
Gm29185	0.0445446	0.23731	3.72495	0.0637083	0.949203	NA
Gm29184	0	NA	NA	NA	NA	NA
Pinc	0.24325	-0.243566	2.55783	-0.0952237	0.924137	NA
Gm27315	0	NA	NA	NA	NA	NA
D530049I02Rik	0	NA	NA	NA	NA	NA
Gm9553	0.0463457	0.718205	3.72495	0.19281	0.847108	NA
C530043A13Rik	1.12921	2.3357	0.993866	2.35012	0.0187676	0.0395415
Gm29186	0	NA	NA	NA	NA	NA
6030407O03Rik	6.07102	-1.3148	0.429477	-3.0614	0.00220308	0.0058769
Gm29183	1.41158	-1.94643	0.971673	-2.00318	0.0451583	0.0847692
Gm25329	0	NA	NA	NA	NA	NA
Mir6351	0.439338	-0.272873	1.51541	-0.180066	0.857101	NA
Tns1	929.068	0.356817	0.115928	3.07791	0.00208458	0.00559119
Rufy4	2.52857	2.39309	0.738801	3.23915	0.00119885	0.00339524
Cxcr2	2.62864	3.24949	0.924746	3.51392	0.000441542	0.00136055
Cxcr1	0.182829	1.12222	2.25383	0.497915	0.618544	NA
Mir1928	0	NA	NA	NA	NA	NA
Gm25524	0	NA	NA	NA	NA	NA
Arpc2	1724.33	0.676705	0.0858132	7.88579	3.12549e-15	3.72528e-14
Gpbar1	0.083526	0.718203	3.72495	0.192809	0.847109	NA
Aamp	1126.6	0.162278	0.0813969	1.99367	0.0461886	0.0864245
Gm28364	0.299075	0.936684	1.72316	0.543584	0.586728	NA
Pnkd	1381.96	-0.668368	0.0918407	-7.27747	3.40146e-13	3.31407e-12
Gm37503	2.04875	0.192242	0.754991	0.254628	0.79901	0.857195
Tmbim1	824.4	1.44103	0.152496	9.44961	3.40097e-21	6.63494e-20
Gm29358	41.1039	-1.47644	0.34072	-4.33329	1.46896e-05	5.82604e-05
Gm37931	25.4568	-1.56303	0.452921	-3.451	0.000558517	0.00168878
Catip	16.4701	-0.021476	0.242935	-0.0884024	0.929557	0.952114
Slc11a1	156.109	4.15779	0.2435	17.0751	2.27398e-65	2.59898e-63
Ctdsp1	480.904	0.893891	0.121325	7.36771	1.73586e-13	1.73854e-12
Mir26b	0.460912	-0.478031	1.39093	-0.343679	0.731088	NA
Vil1	4.67109	0.856228	0.454107	1.88552	0.0593594	0.10709
Usp37	682.565	0.0526376	0.0719553	0.731532	0.464454	0.57389
Gm37733	34.2297	-0.523185	0.291905	-1.79231	0.0730835	0.127734
Rqcd1	401.559	0.274485	0.061949	4.43083	9.38728e-06	3.8443e-05
Plcd4	276.691	0.649453	0.0942058	6.89398	5.42526e-12	4.66647e-11
Zfp142	808.271	0.180201	0.0808139	2.22983	0.0257589	0.0519998
Gm25035	2.10082	-0.847926	0.747617	-1.13417	0.256722	0.36129
Bcs1l	123.234	-0.389206	0.124033	-3.13793	0.00170147	0.00465756
Rnf25	329.114	0.271345	0.092375	2.93743	0.00330947	0.00846474
Stk36	70.9335	0.213132	0.163334	1.30488	0.191933	0.285821
Ttll4	457.847	-0.239627	0.110104	-2.17638	0.029527	0.0585626
Cyp27a1	60.6301	-0.185652	0.164065	-1.13158	0.25781	0.362507
Prkag3	1.19655	0.19374	0.742039	0.261092	0.794021	0.853526
Gm27507	0	NA	NA	NA	NA	NA
Wnt6	20.8821	-0.746356	0.302995	-2.46326	0.013768	0.0302344
Gm29539	0.0816983	0.237321	3.72495	0.0637113	0.9492	NA
Wnt10a	51.8832	0.332827	0.235109	1.41563	0.156884	0.242336
Gm16582	1.05831	-0.539396	1.01626	-0.530764	0.595582	0.694014
Cdk5r2	2117.93	-0.807713	0.114123	-7.07759	1.46682e-12	1.33605e-11
Fev	2.24359	1.13306	0.926091	1.22349	0.221145	0.32041
Cryba2	3.57891	1.43026	0.570309	2.50786	0.0121464	0.0270532
Mir375	0	NA	NA	NA	NA	NA
Ccdc108	54.3852	-1.07463	0.187021	-5.74605	9.13537e-09	5.60162e-08
Gm15841	0.0489495	-0.24357	3.72495	-0.0653888	0.947864	NA
Ihh	2.70016	-0.198767	0.612819	-0.324348	0.745675	0.814961
Gm37744	0.0445446	0.23731	3.72495	0.0637083	0.949203	NA
Nhej1	18.6074	0.209987	0.269425	0.779392	0.435749	0.546296
Slc23a3	6.00431	1.3296	0.491316	2.70621	0.00680567	0.0161711
Cnppd1	349.025	0.644597	0.0950063	6.78478	1.16265e-11	9.69389e-11
Fam134a	1705.41	-0.136848	0.0483655	-2.82946	0.00466264	0.0115505
Zfand2b	100.112	0.264529	0.139704	1.89349	0.0582927	0.105508
Abcb6	14.0995	-0.707759	0.321378	-2.20226	0.027647	0.0553161
Gm29253	0.323845	-0.107143	2.02241	-0.0529776	0.95775	NA
Atg9a	756.656	-0.40566	0.0563234	-7.20234	5.91887e-13	5.63519e-12
Ankzf1	160.444	-0.488416	0.144922	-3.37019	0.000751162	0.00221795
Glb1l	98.7644	0.105914	0.128068	0.827011	0.408231	0.52008
Gm27943	0	NA	NA	NA	NA	NA
Stk16	338.277	0.307017	0.0665422	4.61387	3.95243e-06	1.70715e-05
Tuba4a	2899.87	-0.829394	0.0710695	-11.6702	1.81022e-31	6.76265e-30
A630095N17Rik	0.826064	1.4377	1.14167	1.2593	0.207924	0.304963
Dnajb2	784.351	-0.00819422	0.0809279	-0.101253	0.919349	0.944674
Ptprn	4437.84	0.0133215	0.0693956	0.191965	0.84777	0.893724
Gm28294	1.00704	-1.25086	1.12441	-1.11246	0.26594	0.371621
Resp18	711.809	0.508903	0.154424	3.29549	0.000982487	0.00283673
Gm28902	0.705697	-0.619481	1.06794	-0.580072	0.561866	0.664031
Dnpep	296.938	0.484127	0.111192	4.35399	1.33684e-05	5.33498e-05
Des	14.8784	1.73795	0.293987	5.91167	3.38656e-09	2.18355e-08
Gm15179	4.05261	-0.506836	0.535439	-0.946579	0.343853	0.455209
Speg	1539.14	-0.81405	0.141686	-5.74545	9.16792e-09	5.62021e-08
Gm15178	0	NA	NA	NA	NA	NA
Gmppa	265.893	0.132338	0.0816255	1.62128	0.104958	0.173349
Asic4	155.51	-1.17757	0.13343	-8.8254	1.09071e-18	1.75452e-17
Gm37264	4.26986	0.719082	0.50921	1.41215	0.157905	0.243462
Chpf	816.634	0.176959	0.0872511	2.02815	0.0425445	0.0804539
Obsl1	195.567	-0.10667	0.0913345	-1.16791	0.242843	0.345536
Tmem198	376.017	-0.0497607	0.127673	-0.389751	0.696721	0.776618
Inha	132.623	-1.12916	0.18537	-6.0914	1.11928e-09	7.59232e-09
Gm15181	0	NA	NA	NA	NA	NA
Stk11ip	336.243	-0.0863176	0.0808133	-1.06811	0.285471	0.39262
Gm15183	0.114	0.237321	3.72495	0.0637113	0.9492	NA
Slc4a3	1347.38	-0.961763	0.0827622	-11.6208	3.23069e-31	1.18569e-29
Gm15180	0.245985	1.13606	2.49695	0.45498	0.649124	NA
Gm15182	0.115604	1.20989	3.72419	0.324875	0.745276	NA
Gm5257	0.104638	0.237321	3.72495	0.0637113	0.9492	NA
Gm29065	0	NA	NA	NA	NA	NA
Gm29068	0	NA	NA	NA	NA	NA
Gm29069	0.135858	-1.18099	2.94147	-0.401495	0.688056	NA
Gm17751	4.19473	0.706235	0.499191	1.41476	0.157139	0.242624
Mir6343	0	NA	NA	NA	NA	NA
Gm816	0.297787	-1.92223	1.53152	-1.25511	0.209438	NA
Gm38265	0	NA	NA	NA	NA	NA
Gm25974	0	NA	NA	NA	NA	NA
Epha4	2103.01	-0.936158	0.128979	-7.25822	3.92204e-13	3.79323e-12
Mir6352	3.04558	-2.18967	0.779741	-2.8082	0.00498189	0.0122709
Gm28386	2.14686	-1.46776	0.866895	-1.69312	0.0904331	0.153222
Gm28385	0.301968	-1.79429	3.69594	-0.485475	0.627339	NA
Gm26263	0	NA	NA	NA	NA	NA
Gm28387	0.0445446	0.23731	3.72495	0.0637083	0.949203	NA
Pax3	26.9579	-0.110124	0.219357	-0.502031	0.615646	0.710805
Sgpp2	367.806	-0.355645	0.109075	-3.26055	0.00111198	0.00317255
Gm28410	0.413628	-0.243566	1.5491	-0.15723	0.875063	NA
Gm37884	3.00627	-1.2709	0.638303	-1.99107	0.0464735	0.0869056
Farsb	522.336	0.283322	0.0808104	3.50601	0.000454885	0.00139737
Gm28995	0	NA	NA	NA	NA	NA
4833412K13Rik	33.1227	-0.794946	0.271936	-2.92328	0.00346363	0.0088185
BC035947	16.4961	-0.650087	0.286857	-2.26624	0.0234368	0.0479855
Mogat1	1.45507	-0.399556	0.910238	-0.438958	0.660692	0.747542
5730419F03Rik	0.372487	0.92145	1.66835	0.552313	0.580734	NA
Gm29611	0	NA	NA	NA	NA	NA
Acsl3	1660.96	-0.206104	0.0775654	-2.65716	0.0078802	0.018384
Utp14b	706.554	0.0278771	0.0889319	0.313466	0.753927	0.821505
Gm6159	2.77826	0.66806	0.578647	1.15452	0.248287	0.351526
Gm29536	0.417936	2.51088	1.68911	1.48651	0.137143	NA
Kcne4	23.8948	0.583852	0.285865	2.04241	0.0411113	0.0780326
Gm29187	0.218131	0.237329	2.17377	0.109178	0.913061	NA
Gm5830	3.38414	-0.0429425	0.555004	-0.0773733	0.938327	0.958058
Scg2	2880.68	0.531077	0.146198	3.6326	0.000280577	0.000896573
Gm19027	0.0619206	0.718207	3.72495	0.19281	0.847108	NA
Gm24160	0	NA	NA	NA	NA	NA
Ap1s3	62.2614	1.53189	0.202756	7.55535	4.1773e-14	4.46256e-13
Gm37886	2.69541	-0.133042	0.711564	-0.186972	0.851683	0.896867
Wdfy1	946.037	0.626141	0.0644922	9.70879	2.76602e-22	5.81794e-21
Gm10555	0.378505	2.59282	1.59659	1.62397	0.104382	NA
Mrpl44	178.437	0.283794	0.092143	3.07993	0.00207046	0.00555809
Serpine2	1567.91	0.175474	0.124357	1.41105	0.158229	0.243842
Gm5529	18.2611	-0.106023	0.256943	-0.412631	0.679877	0.762698
Gm28071	2.94488	1.17312	0.725748	1.61643	0.106002	0.174682
Gm28058	0	NA	NA	NA	NA	NA
Gm23934	0.310679	-0.280408	1.5899	-0.176368	0.860005	NA
Gm38339	0.45687	2.83097	3.38709	0.835812	0.403261	NA
9830004L10Rik	0	NA	NA	NA	NA	NA
Fam124b	3.25886	5.01964	0.919932	5.45654	4.85513e-08	2.73026e-07
2310015K22Rik	0	NA	NA	NA	NA	NA
Gm37932	4.56296	0.130391	0.444213	0.293532	0.769115	0.833663
Cul3	2324.45	0.118921	0.0801247	1.4842	0.137757	0.217515
Gm37902	63.6777	-0.0843615	0.163907	-0.514693	0.606768	0.703509
Gm37262	28.6341	0.0217185	0.22689	0.0957224	0.923741	0.947631
Gm29125	1.60478	0.90937	0.812256	1.11956	0.262901	0.368279
Gm6189	0.828249	3.67548	1.27875	2.87427	0.00404961	0.0101697
1700016L21Rik	0.0831729	0.237321	3.72495	0.0637113	0.9492	NA
Dock10	1627.45	0.504544	0.0929771	5.42653	5.74589e-08	3.19873e-07
Gm37645	36.8431	0.3885	0.240286	1.61683	0.105916	0.174584
Gm38062	55.8799	0.329074	0.337292	0.975634	0.329246	0.440108
A630081D01Rik	65.659	0.267619	0.224975	1.18955	0.234222	0.335541
Gm29124	0	NA	NA	NA	NA	NA
Gm28066	0	NA	NA	NA	NA	NA
Nyap2	954.15	-0.706438	0.0940176	-7.51389	5.73941e-14	6.04364e-13
Gm37210	0	NA	NA	NA	NA	NA
Gm6198	0	NA	NA	NA	NA	NA
Gm5530	3.00356	3.76493	0.903959	4.16494	3.11437e-05	0.000117505
Gm7516	0	NA	NA	NA	NA	NA
Gm37114	0	NA	NA	NA	NA	NA
Mir6344	0	NA	NA	NA	NA	NA
Irs1	784.393	-0.271298	0.0782238	-3.46822	0.000523912	0.0015928
Gm9747	0.131673	1.55786	3.66071	0.425562	0.670427	NA
Rhbdd1	192.907	1.19539	0.163585	7.30749	2.72188e-13	2.67591e-12
Gm19552	8.27452	0.76683	0.387383	1.97951	0.0477583	0.0889957
Gm28940	0.217873	-1.00064	2.53645	-0.394505	0.693208	NA
Gm22112	0.107803	0.719187	3.72487	0.193077	0.846899	NA
Col4a4	19.4012	-0.108985	0.264999	-0.411265	0.680878	0.763582
Col4a3	9.9834	-0.894159	0.33726	-2.65125	0.00801952	0.0186707
n-R5s213	0	NA	NA	NA	NA	NA
C430014B12Rik	2.51173	0.763007	0.59538	1.28155	0.200002	0.295743
Mff	1852.75	-0.111132	0.0449639	-2.47158	0.0134519	0.0296157
Gm28941	40.4153	-0.564719	0.262769	-2.14911	0.0316256	0.0621537
Tm4sf20	0.0890627	0.237319	3.72495	0.0637107	0.949201	NA
Gm19257	0	NA	NA	NA	NA	NA
Gm36999	0.100902	1.1506	3.72093	0.309224	0.757151	NA
Gm28942	0.253305	1.61483	1.81308	0.890655	0.373114	NA
Gm17764	0	NA	NA	NA	NA	NA
Gm22396	0.22174	0.333745	3.14748	0.106036	0.915554	NA
Agfg1	1873.69	0.185402	0.0603136	3.07397	0.00211229	0.00565884
Gm7553	0.943831	0.0395281	1.02641	0.0385109	0.96928	0.978743
Slc19a3	12.6221	-0.535759	0.329565	-1.62565	0.104023	0.1721
Gm7539	0	NA	NA	NA	NA	NA
Krtap28-10	0	NA	NA	NA	NA	NA
A030005K14Rik	0	NA	NA	NA	NA	NA
Krtap28-13	0.0441915	-0.243572	3.72495	-0.0653894	0.947864	NA
Gm29518	0.0660509	0.718205	3.72495	0.19281	0.847108	NA
Ccl20	0.166497	1.72974	3.38868	0.510446	0.609739	NA
Gm29519	0	NA	NA	NA	NA	NA
Daw1	3.76488	-0.449601	0.578422	-0.777289	0.436988	0.547302
Gm6244	0	NA	NA	NA	NA	NA
n-R5s214	0	NA	NA	NA	NA	NA
Sphkap	3563.74	-0.519855	0.10168	-5.11265	3.17663e-07	1.60208e-06
Gm6374	0.0680974	-0.24357	3.72495	-0.0653888	0.947864	NA
Gm37517	48.2989	-1.60326	0.363589	-4.40953	1.03595e-05	4.21691e-05
Gm37989	0	NA	NA	NA	NA	NA
4933436I20Rik	1.02536	1.24462	1.1951	1.04143	0.297674	0.406392
Gm25754	0.150086	0.237305	3.72495	0.063707	0.949204	NA
Gm24555	0	NA	NA	NA	NA	NA
Pid1	538.714	0.24666	0.0814002	3.03022	0.00244377	0.00644073
Gm37058	25.3756	-0.303959	0.316939	-0.959047	0.337535	0.44872
Gm18304	0	NA	NA	NA	NA	NA
Mir6353	3.81551	-0.133953	0.664961	-0.201445	0.840351	0.888034
Dner	2450.53	-0.283514	0.108616	-2.61025	0.00904774	0.0208263
Gm37959	19.6956	-0.915532	0.284578	-3.21716	0.00129468	0.0036354
Gm37925	43.4292	-1.17582	0.272979	-4.30738	1.65201e-05	6.50054e-05
Mir5126	0.291916	-1.04726	2.00312	-0.522813	0.601104	NA
Trip12	5110.81	0.420121	0.0524467	8.01045	1.14289e-15	1.42109e-14
Gm38374	71.2071	-0.140522	0.190867	-0.736229	0.461591	0.571001
Gm37738	93.5814	-0.41473	0.247735	-1.67408	0.0941139	0.158386
Fbxo36	28.2318	-0.245071	0.24954	-0.982091	0.326055	0.437136
Slc16a14	112.137	-0.296692	0.148271	-2.00102	0.0453904	0.0851475
Gm15433	3.38608	5.72198	0.91372	6.26229	3.7936e-10	2.6922e-09
Gm29284	0.509712	0.237332	1.54651	0.153462	0.878034	NA
C130026I21Rik	27.8805	6.06072	0.663602	9.13306	6.65881e-20	1.17955e-18
Rpl19-ps1	2.44712	-0.0297312	0.666011	-0.0446407	0.964394	0.975777
Gm27907	0	NA	NA	NA	NA	NA
Gm7582	5.42713	5.66088	0.939966	6.02243	1.71813e-09	1.14102e-08
Gm2389	0	NA	NA	NA	NA	NA
Gm18342	8.22165	6.43034	0.885528	7.26159	3.82557e-13	3.70278e-12
A530032D15Rik	14.119	7.62684	0.871307	8.75333	2.07142e-18	3.24048e-17
Gm10553	0.0991061	1.20989	3.72419	0.324875	0.745276	NA
A530040E14Rik	19.7285	7.63009	0.880803	8.66265	4.60907e-18	6.97913e-17
Gm16038	0.0389814	0.718207	3.72495	0.19281	0.847108	NA
Gm2635	0.0885344	1.17981	3.7235	0.316855	0.751354	NA
Gm6264	1.44522	1.95284	1.1708	1.66796	0.0953244	0.1601
Gm7609	9.27605	7.03228	0.872406	8.06079	7.58055e-16	9.55875e-15
Gm16028	0.132102	1.20989	3.72419	0.324875	0.745276	NA
Gm16026	7.68887	6.1204	0.882038	6.93893	3.95077e-12	3.43838e-11
Gm2619	4.16553	5.5724	0.906364	6.14808	7.84245e-10	5.39128e-09
Gm16025	3.37674	0.719673	0.51141	1.40723	0.159358	0.245204
Gm7281	0.301876	1.94191	1.7325	1.12087	0.262343	NA
Gm2666	0.74219	3.53917	1.18899	2.97663	0.00291439	0.00755538
Gm2427	1.6364	4.57663	1.10301	4.14922	3.33617e-05	0.000125156
Gm16092	29.373	-0.467435	0.272495	-1.71539	0.086274	0.147193
Gm7592	2.43286	5.16579	1.03856	4.974	6.55862e-07	3.16e-06
G530012D18Rik	0	NA	NA	NA	NA	NA
Sp110	246.502	6.56497	0.286553	22.9101	3.68557e-116	1.15312e-113
Gm16094	4.53976	5.91455	0.949797	6.22718	4.7492e-10	3.34099e-09
Sp140	215.847	6.24733	0.282236	22.1351	1.45049e-108	3.98964e-106
Gm10552	1.59244	4.6395	1.00412	4.62047	3.82864e-06	1.65683e-05
Gm17017	6.46601	0.652082	0.446808	1.45943	0.144448	0.226268
Sp100	678.154	6.74829	0.290108	23.2613	1.09325e-119	3.4638e-117
n-R5s215	0	NA	NA	NA	NA	NA
A630001G21Rik	22.1969	2.84192	0.322815	8.80355	1.32559e-18	2.1201e-17
Mir8096	0	NA	NA	NA	NA	NA
Gm25472	0	NA	NA	NA	NA	NA
9930111H07Rik	0.389849	2.06775	1.65135	1.25216	0.210512	NA
Gm22906	0	NA	NA	NA	NA	NA
Cab39	2445.88	0.0869341	0.0888816	0.978089	0.32803	0.439046
Itm2c	5468.61	-0.173635	0.073717	-2.35543	0.0185012	0.0390757
4933407L21Rik	23.3804	-1.31291	0.26582	-4.93911	7.84795e-07	3.74089e-06
Gm28884	0.751764	-1.4511	1.28759	-1.12699	0.259747	0.364759
Gpr55	7.56183	3.27466	0.594043	5.5125	3.53762e-08	2.02717e-07
Gm28100	0.24028	0.237329	2.46308	0.0963545	0.923239	NA
Gm18180	25.5493	0.245794	0.233252	1.05377	0.291989	0.399825
Spata3	2.77804	-0.392473	0.590077	-0.665121	0.505973	0.612404
2810459M11Rik	146.663	1.17721	0.156188	7.5371	4.80556e-14	5.10107e-13
Psmd1	1536.48	0.334421	0.0635887	5.25912	1.44744e-07	7.63528e-07
Gm22786	4.6542	-0.236516	0.50451	-0.468804	0.63921	0.729947
Htr2b	18.4187	4.64976	0.533124	8.72173	2.73986e-18	4.23848e-17
Gm37914	41.6962	-0.166292	0.263771	-0.630441	0.528406	0.633324
Gm21972	0.320475	-2.23	2.28015	-0.978008	0.32807	NA
Armc9	417.346	-0.147026	0.177089	-0.83024	0.406403	0.518226
Gm16341	0.537632	2.94647	1.53395	1.92084	0.0547517	0.10009
B3gnt7	21.2763	1.85159	0.293386	6.3111	2.77053e-10	1.99501e-09
Gm28626	1.81028	2.05258	1.12159	1.83006	0.0672413	0.119115
Gm5258	0	NA	NA	NA	NA	NA
Gm28627	0	NA	NA	NA	NA	NA
Ncl	3170.07	0.442472	0.101054	4.37859	1.19452e-05	4.80303e-05
Snora75	0	NA	NA	NA	NA	NA
mmu-mir-3535	0.451659	0.209366	1.33598	0.156713	0.875471	NA
Gm24148	0	NA	NA	NA	NA	NA
Snord82	0.870629	-0.649184	1.16987	-0.554918	0.578951	0.679729
C130036L24Rik	32.9831	-0.377472	0.237877	-1.58684	0.112549	0.183632
Nmur1	2.49831	0.486295	0.617844	0.787083	0.431233	0.542198
1700019O17Rik	0.0439318	-0.243572	3.72495	-0.0653894	0.947864	NA
Rpl30-ps6	0	NA	NA	NA	NA	NA
Ptma	1852.71	0.766008	0.137082	5.58798	2.2973e-08	1.34601e-07
Pde6d	314.311	-0.0321	0.108048	-0.29709	0.766398	0.831507
Gm37152	0.16352	-0.243572	2.77861	-0.0876597	0.930147	NA
Cops7b	225.997	0.0127295	0.081451	0.156284	0.875809	0.913358
Gm22955	0	NA	NA	NA	NA	NA
Gm37022	4.10661	0.421198	0.625124	0.673783	0.500449	0.60751
Nppc	53.4482	0.437074	0.242375	1.8033	0.071341	0.125275
Dis3l2	456.753	-0.252071	0.0799171	-3.15416	0.00160961	0.00443512
Gm29097	0.0439318	-0.243572	3.72495	-0.0653894	0.947864	NA
Gm29055	12.1151	-0.280038	0.427954	-0.654364	0.512877	0.618509
Gm37485	23.2591	-0.985585	0.309775	-3.18161	0.00146458	0.00406699
Gm38142	24.3365	-0.874908	0.311252	-2.81093	0.00493981	0.0121732
Gm38010	20.3095	-0.53974	0.273437	-1.97391	0.0483921	0.0899624
Gm37541	10.594	-0.671837	0.432644	-1.55286	0.120456	0.194554
Gm38021	12.728	-1.22861	0.328816	-3.73646	0.000186631	0.000616031
Gm6136	179.367	0.387325	0.110895	3.49274	0.000478096	0.00146311
Gm37967	11.0467	-1.10669	0.346936	-3.1899	0.00142324	0.0039626
Gm28375	0.0458825	0.237312	3.72495	0.0637089	0.949202	NA
Gm37017	0.873849	-1.59008	1.24714	-1.27498	0.202315	0.298511
Gm37447	21.4623	-1.18085	0.30418	-3.88208	0.000103567	0.000356965
Akp-ps1	0.752439	-0.243516	1.13256	-0.215014	0.829757	0.88093
Gm29371	0	NA	NA	NA	NA	NA
Alppl2	0	NA	NA	NA	NA	NA
Alpi	0	NA	NA	NA	NA	NA
Gm29372	0	NA	NA	NA	NA	NA
Akp3	0.33216	2.3687	1.92491	1.23055	0.21849	NA
Gm29374	5.21758	1.62374	0.461167	3.52094	0.000430027	0.00132655
Ecel1	298.368	0.972598	0.140962	6.8997	5.21141e-12	4.49643e-11
Prss56	20.4463	2.56589	0.780895	3.28583	0.00101683	0.00292677
Chrnd	0	NA	NA	NA	NA	NA
Chrng	0.171132	1.20005	3.38398	0.354628	0.722868	NA
Eif4e2	578.569	0.112194	0.0617657	1.81645	0.0693021	0.122192
Gm26187	0.955307	1.12951	1.30534	0.865297	0.386876	0.499098
Efhd1	197.765	-0.962345	0.150889	-6.37785	1.79595e-10	1.32291e-09
Efhd1os	0.337798	-1.29292	1.9044	-0.678912	0.497194	NA
Gigyf2	1430.76	-0.236811	0.0823435	-2.8759	0.00402882	0.0101216
Gm22549	0	NA	NA	NA	NA	NA
Kcnj13	41.1133	-1.21432	0.265296	-4.57721	4.71209e-06	2.01544e-05
Gm23504	0	NA	NA	NA	NA	NA
3110079O15Rik	0.366579	-1.10947	1.55953	-0.711412	0.476829	NA
Ngef	1590.71	-0.912559	0.129097	-7.06879	1.56295e-12	1.4169e-11
Neu2	18.7866	-0.589632	0.262281	-2.24809	0.0245704	0.0499307
Gm17181	0.432611	-0.632794	1.42767	-0.443235	0.657596	NA
Gm6153	1.37958	0.814309	0.89263	0.912258	0.361633	0.47386
Inpp5d	416.109	2.16271	0.131383	16.4611	6.98285e-61	7.19263e-59
Atg16l1	673.292	-0.363825	0.12312	-2.95505	0.0031262	0.00804532
Gm25395	742.862	-0.131609	0.18493	-0.711671	0.476668	0.585561
Scarna6	154.585	0.127899	0.155974	0.820001	0.412216	0.523877
Sag	17.3987	0.716554	0.28644	2.50158	0.0123639	0.0274937
Dgkd	1519.41	-0.178205	0.0720532	-2.47324	0.0133892	0.0295011
Gm19582	6.95926	0.664013	0.479216	1.38562	0.165862	0.253389
4833421G17Rik	11.959	-0.601421	0.332787	-1.80722	0.0707274	0.124407
Gm38365	57.8365	-0.827337	0.316756	-2.6119	0.00900395	0.020735
Usp40	453.472	0.0716091	0.114406	0.625921	0.531367	0.635965
Gm25198	0	NA	NA	NA	NA	NA
Gm5832	0.105852	0.237321	3.72495	0.0637113	0.9492	NA
Gm15375	0.049553	0.718205	3.72495	0.19281	0.847108	NA
Ugt1a10	0.16195	1.5835	2.7626	0.573193	0.566514	NA
Gm20528	0.0389814	0.718207	3.72495	0.19281	0.847108	NA
Ugt1a9	0.0389814	0.718207	3.72495	0.19281	0.847108	NA
Ugt1a8	0	NA	NA	NA	NA	NA
Ugt1a7c	12.7903	2.27791	0.367958	6.19069	5.99016e-10	4.15905e-09
Gm15373	0.0427169	-0.243572	3.72495	-0.0653894	0.947864	NA
Ugt1a6b	1.16744	2.60411	1.1116	2.34266	0.0191468	0.0402288
Gm15372	1.33305	2.68134	1.13956	2.35296	0.0186248	0.0392936
Gm15370	0.204364	-0.242711	2.64567	-0.0917389	0.926905	NA
Ugt1a6a	1.58566	1.96563	0.940959	2.08896	0.0367111	0.0707755
Gm15369	0.593491	2.28394	1.2521	1.82409	0.068138	0.120427
Gm15374	1.46433	0.379771	1.17047	0.324459	0.745591	0.81494
Gm15371	0.512448	1.62075	1.35759	1.19384	0.232541	NA
Ugt1a5	1.21395	-0.0409044	1.07098	-0.0381935	0.969533	0.978801
Gm15368	0.624218	1.45186	1.42275	1.02046	0.30751	0.41727
Gm15376	0.474048	1.68489	1.49909	1.12394	0.261038	NA
Ugt1a2	0.875486	0.881051	1.17783	0.748032	0.454441	0.564275
Dnajb3	7.8096	0.848065	0.373392	2.27124	0.0231322	0.0474357
Ugt1a1	0.279519	-0.243563	1.80146	-0.135203	0.892451	NA
Mroh2a	3.4425	-0.0692742	0.603195	-0.114846	0.908568	0.936942
Hjurp	549.491	0.0310248	0.0837568	0.370416	0.711073	0.788296
Trpm8	6.24974	-0.0430665	0.433124	-0.0994322	0.920795	0.945539
4930453O03Rik	0.121389	0.7182	3.72495	0.192808	0.847109	NA
Spp2	1.5842	2.04124	0.953194	2.14147	0.0322358	0.0632386
Gm29538	0.330862	-0.955369	1.71915	-0.55572	0.578402	NA
Gm28888	0	NA	NA	NA	NA	NA
Glrp1	2.77861	4.63521	0.925339	5.0092	5.46559e-07	2.65948e-06
Gm19589	0.0389814	0.718207	3.72495	0.19281	0.847108	NA
Gm38130	0.0389814	0.718207	3.72495	0.19281	0.847108	NA
Gm29336	0.0854339	-0.724458	3.72495	-0.194488	0.845794	NA
Arl4c	850.229	0.216352	0.101025	2.14157	0.032228	0.0632283
Gm29335	0	NA	NA	NA	NA	NA
Platr5	0.0489495	-0.24357	3.72495	-0.0653888	0.947864	NA
Gm29337	0	NA	NA	NA	NA	NA
Gm4753	0	NA	NA	NA	NA	NA
1700067G17Rik	0	NA	NA	NA	NA	NA
Gm18699	0	NA	NA	NA	NA	NA
Sh3bp4	304.242	-0.00279786	0.140087	-0.0199724	0.984065	0.988846
Gm38312	5.82487	-1.01769	0.475882	-2.13853	0.0324737	0.0636655
Gm5259	0.0458825	0.237312	3.72495	0.0637089	0.949202	NA
Gm28342	0.049553	0.718205	3.72495	0.19281	0.847108	NA
C030007H22Rik	0.46654	0.668462	3.67932	0.181681	0.855833	NA
Agap1	3469.24	-0.161022	0.0653755	-2.46303	0.0137767	0.0302431
Gm37297	49.8363	-0.831341	0.33874	-2.45422	0.0141191	0.0308966
Gm25180	3.37812	-1.0378	0.769775	-1.34819	0.177597	0.268173
Gm28499	9.61736	-0.828124	0.473826	-1.74774	0.0805091	0.138851
4933400F21Rik	0.44547	0.730169	1.67053	0.437089	0.662046	NA
Gm26037	7.20287	-1.45729	0.521241	-2.79581	0.00517703	0.0126903
Gm37521	23.7374	-1.00259	0.351643	-2.85115	0.00435613	0.0108567
Gbx2	22.8758	0.312611	0.272206	1.14844	0.250788	0.354465
D130058E05Rik	7.84931	-0.314943	0.450656	-0.698853	0.484644	0.593069
Asb18	37.6845	-0.678915	0.192681	-3.52351	0.000425866	0.00131521
Iqca	7.09419	-0.726687	0.399472	-1.81912	0.0688933	0.121625
4930434B07Rik	0.106465	0.718203	3.72495	0.192809	0.847109	NA
Ackr3	127.666	1.08035	0.240984	4.48309	7.35705e-06	3.05372e-05
Gm38277	0.0439318	-0.243572	3.72495	-0.0653894	0.947864	NA
Gm28721	0.0479487	-0.24357	3.72495	-0.0653888	0.947864	NA
Gm28723	1.10434	1.30721	1.18991	1.09858	0.271952	0.378416
Gm27648	0	NA	NA	NA	NA	NA
Gm28722	0.26162	1.51785	2.05026	0.740324	0.459103	NA
Gm35048	0.834784	1.32761	1.1721	1.13268	0.25735	0.361982
Cops8	733.516	0.225317	0.0753371	2.99079	0.00278257	0.00724667
Gm9991	0.0619206	0.718207	3.72495	0.19281	0.847108	NA
Col6a3	94.4772	-0.324445	0.152706	-2.12464	0.033617	0.0655806
Gm36970	0	NA	NA	NA	NA	NA
4930474B08Rik	0	NA	NA	NA	NA	NA
Mlph	41.5233	-0.775524	0.210283	-3.68801	0.000226019	0.000735184
Prlh	0.989341	1.0864	1.17518	0.924451	0.355252	0.467176
Rab17	0.340709	0.67878	1.77538	0.382329	0.702217	NA
Gm28199	0	NA	NA	NA	NA	NA
Lrrfip1	605.145	0.292164	0.118471	2.46613	0.0136582	0.0300196
Rbm44	1.28531	2.15713	1.06477	2.02591	0.0427735	0.0808138
Gm7776	0.372084	1.68946	1.97139	0.856987	0.391452	NA
Ramp1	339.628	-0.42707	0.0916644	-4.65906	3.17664e-06	1.38909e-05
Ube2f	531.369	0.11927	0.122723	0.971859	0.331121	0.442024
Gm7785	19.2518	0.660811	0.324376	2.03717	0.0416327	0.0789564
Gm26683	0.0885994	-0.243574	3.72495	-0.06539	0.947864	NA
Scly	285.065	0.541873	0.0927339	5.84331	5.11725e-09	3.22794e-08
Gm17090	0.0879309	0.236669	3.7249	0.0635371	0.949339	NA
Espnl	4.02872	0.881231	0.532165	1.65594	0.0977349	0.16349
Klhl30	7.18021	0.443354	0.555143	0.79863	0.424505	0.536039
Fam132b	9.8465	2.46012	0.537175	4.57974	4.65563e-06	1.99232e-05
Ilkap	381.414	-0.0331787	0.10568	-0.313953	0.753556	0.821208
1700020N18Rik	1.1845	0.285248	1.14109	0.249979	0.802603	0.860092
Hes6	86.0644	-0.164507	0.13969	-1.17765	0.238936	0.341033
Per2	585.533	-1.24348	0.196359	-6.33267	2.40952e-10	1.74711e-09
Gm28381	0	NA	NA	NA	NA	NA
Gm28382	0	NA	NA	NA	NA	NA
Gm19085	0.292057	0.771017	2.43412	0.316754	0.75143	NA
Traf3ip1	223.319	-0.297039	0.106573	-2.78719	0.00531677	0.0129922
Asb1	423.99	-0.502781	0.0815345	-6.16647	6.98293e-10	4.81495e-09
Gm28380	0.180092	-0.243566	2.75074	-0.0885455	0.929443	NA
Gm29100	8.34689	-2.63639	0.483079	-5.45748	4.82949e-08	2.71951e-07
Twist2	5.32889	-0.413007	0.412504	-1.00122	0.316721	0.427267
Gm29101	0.685284	-1.47351	1.23384	-1.19425	0.232379	0.333321
Gm37600	0	NA	NA	NA	NA	NA
Hdac4	1369.4	-0.181448	0.0806963	-2.24853	0.0245423	0.0498899
Gm37048	0.281888	-0.243567	1.80265	-0.135116	0.89252	NA
Gm26720	0	NA	NA	NA	NA	NA
Gm37036	19.7526	-0.895468	0.327384	-2.73522	0.00623384	0.0149629
Gm29099	0	NA	NA	NA	NA	NA
Gm7837	0.143651	1.18493	3.58177	0.330823	0.740778	NA
Ndufa10	1126.27	-0.202983	0.0550766	-3.68547	0.000228284	0.000742071
Mir6900	0.79483	-1.17183	1.12897	-1.03796	0.299288	0.408222
Olfr1416	0	NA	NA	NA	NA	NA
Olfr1415	0	NA	NA	NA	NA	NA
Olfr1414	0	NA	NA	NA	NA	NA
1700054K02Rik	0	NA	NA	NA	NA	NA
Olfr1413	0	NA	NA	NA	NA	NA
Gm28478	0	NA	NA	NA	NA	NA
Gm28479	0	NA	NA	NA	NA	NA
Olfr1412	0	NA	NA	NA	NA	NA
Olfr1411	0	NA	NA	NA	NA	NA
Olfr1410	0	NA	NA	NA	NA	NA
Olfr12	0	NA	NA	NA	NA	NA
Myeov2	377.732	0.126176	0.113576	1.11094	0.266596	0.372393
Otos	0.964646	-0.886354	1.04642	-0.847035	0.396975	0.508823
Gm29483	1.80499	-0.609253	0.74515	-0.817624	0.413572	0.525174
Gm29482	0	NA	NA	NA	NA	NA
Gm29481	0.153669	-0.243571	2.8394	-0.0857825	0.931639	NA
Gpc1	1142.72	0.287044	0.079901	3.5925	0.00032752	0.00103417
Gm29480	6.10914	0.137018	0.457572	0.299446	0.764599	0.830207
Mir149	1.82916	-1.01044	0.790786	-1.27777	0.201331	0.297409
Ankmy1	5.03984	1.72775	0.543625	3.1782	0.00148194	0.00411003
Dusp28	267.501	1.09907	0.1672	6.57338	4.91855e-11	3.86899e-10
5033417F24Rik	38.6281	-0.362956	0.180874	-2.00668	0.0447841	0.084155
Rnpepl1	468.746	0.733266	0.0933012	7.85912	3.86834e-15	4.56719e-14
9430060I03Rik	3.6106	0.220057	0.639249	0.344243	0.730664	0.803396
Capn10	256.034	-0.0134759	0.078725	-0.171177	0.864084	0.905434
Gpr35	139.32	5.43504	0.389476	13.9548	2.94313e-44	1.93351e-42
Gm18697	0.518393	2.98666	1.59868	1.8682	0.061734	NA
Aqp12	0.175102	1.44045	3.30643	0.435652	0.663089	NA
Kif1a	18866.6	-0.314738	0.054089	-5.81889	5.92386e-09	3.70963e-08
Gm28086	0.753737	0.220906	1.27836	0.172804	0.862805	0.904507
Agxt	0.11198	0.718203	3.72495	0.192809	0.847109	NA
2310007B03Rik	0.800599	1.1376	1.19799	0.949596	0.342317	0.453652
Crocc2	17.5948	-0.0201033	0.271745	-0.0739784	0.941028	0.959887
Sned1	257.54	-0.96647	0.124209	-7.78097	7.19684e-15	8.31657e-14
Mir6901	0	NA	NA	NA	NA	NA
Mterf4	142.574	-0.000356842	0.107614	-0.00331595	0.997354	0.998112
Gm28535	1.9351	-0.70262	0.711432	-0.987614	0.323341	0.434256
Gm7867	1.11969	-0.194319	0.902831	-0.215233	0.829586	0.880823
Pask	68.9806	-0.105365	0.209626	-0.502634	0.615222	0.710515
Ppp1r7	1320.76	-0.290944	0.0621422	-4.6819	2.84223e-06	1.25226e-05
mmu-mir-6902	0.224678	-0.55098	2.14119	-0.257324	0.796928	NA
Mir6345	0.947482	-1.45165	1.04468	-1.38957	0.164661	0.251922
Gm26446	2.68016	-1.77336	0.720201	-2.46232	0.0138043	0.030293
Ano7	2.74064	-0.0661565	0.694259	-0.0952909	0.924084	0.94785
Hdlbp	3229.64	0.262659	0.0483079	5.43718	5.41303e-08	3.02091e-07
Gm17415	4.04171	0.938519	0.590597	1.5891	0.112038	0.182929
2023-09-02	1408.82	0.725576	0.0842133	8.61593	6.93738e-18	1.03359e-16
Farp2	211.431	-0.294579	0.115556	-2.54923	0.0107962	0.0244153
Gm37250	18.9604	-1.40358	0.344491	-4.07438	4.6138e-05	0.00016886
Stk25	1506.77	-0.300117	0.0610686	-4.91442	8.90445e-07	4.20763e-06
Gm28536	1.82858	-1.08891	0.700351	-1.55481	0.119992	0.193969
Bok	205.819	-0.396212	0.0921578	-4.29928	1.71353e-05	6.72778e-05
Thap4	221.388	-0.0989136	0.079281	-1.24763	0.212165	0.310048
Gm10550	0.177745	-0.244116	2.30014	-0.106131	0.915478	NA
Atg4b	616.731	-0.0931262	0.0477287	-1.95116	0.0510385	0.0942314
Dtymk	176.288	-0.114633	0.110289	-1.03939	0.298622	0.407468
Ing5	203.041	0.331286	0.0819821	4.04096	5.32327e-05	0.000193384
Gm22089	0	NA	NA	NA	NA	NA
D2hgdh	49.4767	-0.37463	0.21514	-1.74133	0.0816259	0.140506
Gal3st2	0.259215	0.23733	1.83328	0.129457	0.896996	NA
Gm18666	2.84042	-0.417605	0.757507	-0.551289	0.581436	0.681942
Gm9994	1.80918	-0.752222	0.674756	-1.11481	0.264934	0.370546
Gm7889	3.17537	-0.0226887	0.552936	-0.0410331	0.96727	0.977647
Gm6086	0.846373	-0.239562	1.04163	-0.229988	0.818101	0.872181
Neu4	89.6546	-0.596257	0.196081	-3.04087	0.00235896	0.0062425
Pdcd1	42.5742	6.75958	0.873375	7.7396	9.97285e-15	1.13515e-13
Gm7891	0.255525	1.28118	2.49089	0.514346	0.60701	NA
Gm7895	67.1748	-0.00932762	0.195435	-0.0477275	0.961933	0.973824
Gm23389	0	NA	NA	NA	NA	NA
4930440C22Rik	0.220981	1.68042	3.10409	0.541356	0.588262	NA
Gm23181	0	NA	NA	NA	NA	NA
Gm5264	0.0869085	-0.724458	3.72495	-0.194488	0.845794	NA
Fam174a	321.817	-0.135758	0.140217	-0.968195	0.332947	0.44413
BC055308	22.0999	-0.4459	0.263154	-1.69445	0.0901804	0.152876
Gm15427	268.027	0.721927	0.128231	5.6299	1.80316e-08	1.07078e-07
St8sia4	341.503	0.0395995	0.157116	0.25204	0.80101	0.858752
Gm37642	12.4648	0.0956443	0.288293	0.331761	0.74007	0.810818
4930598F16Rik	0	NA	NA	NA	NA	NA
Gm37761	0	NA	NA	NA	NA	NA
Gm22360	1.55863	-0.0575275	0.822314	-0.0699581	0.944227	0.962218
1700063A18Rik	0	NA	NA	NA	NA	NA
Gm24586	0	NA	NA	NA	NA	NA
Gm22917	0	NA	NA	NA	NA	NA
Gm37076	0	NA	NA	NA	NA	NA
Gm29601	0.0445446	0.23731	3.72495	0.0637083	0.949203	NA
4930533P14Rik	0	NA	NA	NA	NA	NA
Gm26245	0	NA	NA	NA	NA	NA
Gm1833	0.16195	1.5835	2.7626	0.573193	0.566514	NA
Gm26078	0	NA	NA	NA	NA	NA
Slco4c1	49.5126	-0.38302	0.191448	-2.00065	0.0454303	0.085216
Panct2	37.2574	-0.162668	0.228315	-0.71247	0.476174	0.585078
Slco6b1	0.161027	1.71186	3.45144	0.495985	0.619905	NA
Gm9499	0	NA	NA	NA	NA	NA
Gm28901	0	NA	NA	NA	NA	NA
Gm6430	14.3109	1.26361	0.294895	4.28493	1.82794e-05	7.14784e-05
Slco6c1	4.08461	-0.817304	0.50531	-1.61743	0.105785	0.174427
Gm7133	0.216807	0.237324	2.6016	0.0912223	0.927316	NA
Gm7135	0.141094	0.718203	3.56385	0.201525	0.840288	NA
Gm37171	2.8481	-0.120687	0.625783	-0.192858	0.84707	0.893174
D1Ertd622e	880.956	-0.0699781	0.062172	-1.12556	0.260354	0.365304
Ppip5k2	911.112	-0.254793	0.0961557	-2.6498	0.00805391	0.0187385
Gin1	94.8334	-0.0428343	0.121749	-0.351825	0.724969	0.799172
Pam	2285.74	-0.342192	0.0623974	-5.48408	4.15627e-08	2.36006e-07
Gm37140	76.9752	-0.659866	0.241492	-2.73246	0.00628639	0.0150688
Gm25413	0	NA	NA	NA	NA	NA
Gm3531	31.3506	0.734018	0.205138	3.57816	0.000346018	0.00108818
B230216N24Rik	130.199	-1.182	0.23293	-5.0745	3.88518e-07	1.93634e-06
Gm24465	0.049553	0.718205	3.72495	0.19281	0.847108	NA
1810006J02Rik	0.496068	1.44654	1.27163	1.13755	0.25531	NA
Gm29461	0.196786	-0.243568	2.2201	-0.10971	0.912639	NA
Gm7952	0	NA	NA	NA	NA	NA
Gm29462	0.477857	-0.920512	1.38073	-0.666683	0.504975	NA
Slco6d1	0.368528	0.265662	1.58907	0.16718	0.867228	NA
Gm3555	28.3347	0.62359	0.230699	2.70305	0.00687074	0.0163148
Gm26134	0	NA	NA	NA	NA	NA
Gm7967	10.5929	0.0289661	0.359183	0.0806445	0.935725	0.956279
Gm29460	1.27252	0.672818	1.05013	0.640702	0.521716	0.627002
Gm23434	0.0750432	0.23731	3.72495	0.0637083	0.949203	NA
Gm18248	0.0750432	0.23731	3.72495	0.0637083	0.949203	NA
Cntnap5b	377.385	-0.689868	0.0945251	-7.29825	2.91526e-13	2.85928e-12
Tdpx-ps1	13.77	0.378537	0.277659	1.36332	0.172782	0.262185
Gm37877	23.5486	-0.828943	0.283474	-2.92423	0.00345307	0.00879518
Gm19029	3.56459	-0.964958	0.685103	-1.40849	0.158987	0.244738
Gm23602	0	NA	NA	NA	NA	NA
Gm29668	2.62592	-1.02903	0.61192	-1.68165	0.092637	0.156394
Gm29667	14.4348	-0.716599	0.334588	-2.14174	0.0322147	0.0632072
Gm18700	0	NA	NA	NA	NA	NA
Gm18185	0	NA	NA	NA	NA	NA
Gm29334	0	NA	NA	NA	NA	NA
Gm25537	0	NA	NA	NA	NA	NA
Gm20268	0	NA	NA	NA	NA	NA
Gm28801	0	NA	NA	NA	NA	NA
Psmb6-ps2	0.576768	0.0817531	1.27223	0.0642597	0.948763	0.96501
Gm18969	0	NA	NA	NA	NA	NA
Gm28188	0.0720255	0.237312	3.72495	0.0637089	0.949202	NA
Gm28187	1.3455	-0.0447332	0.854859	-0.0523282	0.958267	0.971149
Gm24122	0	NA	NA	NA	NA	NA
Gm28623	0	NA	NA	NA	NA	NA
Gm23036	0	NA	NA	NA	NA	NA
Gm3116	0	NA	NA	NA	NA	NA
Gm20281	0	NA	NA	NA	NA	NA
Gm22034	0	NA	NA	NA	NA	NA
Gm18728	0	NA	NA	NA	NA	NA
Gm23965	0	NA	NA	NA	NA	NA
Gm29141	1.90875	4.38128	1.01404	4.32064	1.5558e-05	6.15193e-05
Gm37789	0.149577	1.1985	2.86326	0.418578	0.675525	NA
Gm18447	0	NA	NA	NA	NA	NA
Gm29140	0.0439318	-0.243572	3.72495	-0.0653894	0.947864	NA
Gm23537	0	NA	NA	NA	NA	NA
Gm5260	0	NA	NA	NA	NA	NA
Gm29592	0	NA	NA	NA	NA	NA
Gm29011	0.220981	1.68042	3.10409	0.541356	0.588262	NA
Cdh20	327.001	0.105996	0.107141	0.989306	0.322513	0.433472
Gm38031	85.9331	-0.101246	0.193202	-0.524045	0.600247	0.698053
n-R5s216	0	NA	NA	NA	NA	NA
Gm36969	21.4981	-0.687343	0.347956	-1.97538	0.0482255	0.0896993
Gm15699	0	NA	NA	NA	NA	NA
Gm29012	0.0890893	0.237306	3.72495	0.0637072	0.949203	NA
Gm29013	0.0463457	0.718205	3.72495	0.19281	0.847108	NA
Rnf152	731.599	-0.304063	0.0893562	-3.40283	0.000666928	0.00198678
Gm29014	0	NA	NA	NA	NA	NA
Gm17634	9.16038	-0.0965051	0.363986	-0.265134	0.790906	0.851164
Gm28403	1.12517	-0.537275	1.0379	-0.517658	0.604697	0.701743
Gm3608	115.399	0.954998	0.227208	4.20318	2.63188e-05	0.000100513
Pign	477.6	0.207139	0.112658	1.83866	0.0659655	0.117159
Gm28404	2.87415	-0.385258	0.593739	-0.648868	0.516424	0.621682
Gm20302	1.56008	0.81739	0.747757	1.09312	0.27434	0.38104
Gm22426	0	NA	NA	NA	NA	NA
Gm8004	0	NA	NA	NA	NA	NA
2310035C23Rik	1589.96	-0.120644	0.0793383	-1.52063	0.128353	0.205388
Gm37566	68.8298	-0.36066	0.188989	-1.90837	0.0563437	0.102559
Gm10193	1.22465	0.939728	1.07337	0.875494	0.381305	0.493872
Tnfrsf11a	174.377	1.51548	0.158763	9.54556	1.3538e-21	2.72832e-20
Gm37779	0.176451	0.718217	2.72334	0.263726	0.791991	NA
Gm26214	0	NA	NA	NA	NA	NA
Gm18801	2.22678	5.09161	0.978325	5.20441	1.9461e-07	1.0083e-06
Gm7160	28.8307	2.03456	0.280649	7.24946	4.18441e-13	4.04074e-12
Zcchc2	822.955	1.02064	0.110204	9.26138	2.01804e-20	3.68159e-19
Gm37372	0.112397	1.19208	3.72443	0.320071	0.748914	NA
Gm26509	3.937	-0.122726	0.521823	-0.235186	0.814064	0.869247
Gm20753	4.41826	-1.26433	0.544776	-2.32083	0.0202961	0.0423378
Phlpp1	1704.68	-0.311152	0.0759967	-4.09429	4.23469e-05	0.000155828
Gm38235	158.368	-0.875628	0.244298	-3.58426	0.000338033	0.00106494
A530053M12Rik	0.22433	1.72127	2.57032	0.669669	0.503069	NA
Gm6651	0.568438	2.86967	1.29324	2.21898	0.0264878	0.0532821
Bcl2	493.986	0.217238	0.1136	1.9123	0.0558373	0.10177
D630008O14Rik	0.626527	1.81871	1.65944	1.09597	0.27309	0.379789
Mir3473f	0.393473	0.890738	1.78443	0.499172	0.617658	NA
Gm37053	17.8469	-0.344515	0.374106	-0.920903	0.357101	0.468928
Kdsr	626.264	-0.0292759	0.0610752	-0.479342	0.631695	0.723571
Vps4b	768.338	0.244013	0.0767335	3.18001	0.0014727	0.0040862
Serpinb5	4.06029	3.26333	0.924619	3.52938	0.000416535	0.00128842
Pou2f3-rs1	0	NA	NA	NA	NA	NA
Serpinb12	0.340899	0.796273	1.98487	0.401171	0.688294	NA
Serpinb13	0	NA	NA	NA	NA	NA
Gm8080	0.0489495	-0.24357	3.72495	-0.0653888	0.947864	NA
Serpinb3a	0.112642	-0.243574	3.72495	-0.06539	0.947864	NA
Serpinb3d	0.0445446	0.23731	3.72495	0.0637083	0.949203	NA
Gm15388	0	NA	NA	NA	NA	NA
Serpinb3b	0.360888	-0.243588	3.72495	-0.0653938	0.94786	NA
Gm8084	0.0458825	0.237312	3.72495	0.0637089	0.949202	NA
Gm15390	0	NA	NA	NA	NA	NA
Serpinb3c	0.256448	1.22522	2.46985	0.496069	0.619846	NA
Gm8089	0.105032	1.17981	3.7235	0.316855	0.751354	NA
Serpinb11	0.31396	-0.641028	1.54118	-0.415932	0.67746	NA
Gm15391	0	NA	NA	NA	NA	NA
Serpinb7	0.394544	1.68229	1.66117	1.01272	0.311195	NA
Gm24553	0	NA	NA	NA	NA	NA
Serpinb2	8.11838	4.38581	0.769555	5.69915	1.20403e-08	7.29001e-08
Serpinb10	0.745572	2.76976	1.24618	2.22261	0.0262424	0.0528676
Serpinb8	106.911	0.672105	0.177584	3.78473	0.000153878	0.000514916
Gm15389	0	NA	NA	NA	NA	NA
Gm24267	0	NA	NA	NA	NA	NA
Gm22438	0.0445446	0.23731	3.72495	0.0637083	0.949203	NA
D830032E09Rik	0	NA	NA	NA	NA	NA
Gm18448	0.111474	1.23038	3.72285	0.330494	0.741027	NA
Gm28282	0	NA	NA	NA	NA	NA
Gm5702	0	NA	NA	NA	NA	NA
Gm38212	0.0441915	-0.243572	3.72495	-0.0653894	0.947864	NA
Gm28283	0	NA	NA	NA	NA	NA
Gm6679	0	NA	NA	NA	NA	NA
Gm17847	0	NA	NA	NA	NA	NA
Gm28281	0	NA	NA	NA	NA	NA
Gm22159	0.0680974	-0.24357	3.72495	-0.0653888	0.947864	NA
Gm25293	0	NA	NA	NA	NA	NA
Gm8141	0.1771	-1.49119	3.36775	-0.442784	0.657922	NA
Cdh7	599.312	-0.502559	0.119823	-4.19419	2.73851e-05	0.00010433
Gm18552	0	NA	NA	NA	NA	NA
Gm3332	0	NA	NA	NA	NA	NA
Gm6693	0	NA	NA	NA	NA	NA
Cdh19	348.693	0.266736	0.131144	2.03392	0.0419593	0.0794854
Gm38255	57.3859	-0.317658	0.209631	-1.51532	0.129692	0.207015
Gm36944	56.4774	-0.616536	0.246234	-2.50387	0.0122845	0.0273316
Gm29088	1.09786	1.03156	1.02678	1.00465	0.315065	0.42563
Gm19927	0.0680974	-0.24357	3.72495	-0.0653888	0.947864	NA
Gm8173	15.8217	-0.608136	0.365759	-1.66267	0.0963784	0.161567
Gm37934	0	NA	NA	NA	NA	NA
Dsel	373.019	-0.245767	0.0802964	-3.06074	0.0022079	0.00588851
Gm6028	0.15052	0.237326	2.85784	0.0830439	0.933817	NA
Gm17752	0	NA	NA	NA	NA	NA
Gm6717	0	NA	NA	NA	NA	NA
Gm19086	0	NA	NA	NA	NA	NA
Gm18406	9.16305	-0.243769	0.329106	-0.7407	0.458875	0.568371
Gm22331	0	NA	NA	NA	NA	NA
Gm8204	0	NA	NA	NA	NA	NA
Gm28190	0	NA	NA	NA	NA	NA
Gm28189	0	NA	NA	NA	NA	NA
Gm17946	0	NA	NA	NA	NA	NA
Gm18181	0	NA	NA	NA	NA	NA
Gm24937	0	NA	NA	NA	NA	NA
9330185C12Rik	1.90443	0.945023	0.774689	1.21987	0.222512	0.321978
Gm4854	0	NA	NA	NA	NA	NA
Gm17916	16.5806	-0.953504	0.273803	-3.48245	0.000496854	0.0015168
Cntnap5a	1043.8	-0.764075	0.0848221	-9.00797	2.09907e-19	3.5717e-18
Gm23393	0	NA	NA	NA	NA	NA
Gm28263	0.417032	-1.19945	1.55439	-0.771656	0.440318	NA
Gm19965	1.06206	0.579678	1.14475	0.506381	0.612589	0.708259
Gm17777	0	NA	NA	NA	NA	NA
Gm24030	0	NA	NA	NA	NA	NA
Gm27785	0	NA	NA	NA	NA	NA
Gm28361	0	NA	NA	NA	NA	NA
Zfp813-ps	0	NA	NA	NA	NA	NA
Gm28362	0	NA	NA	NA	NA	NA
Gm28363	0	NA	NA	NA	NA	NA
Gm28359	0	NA	NA	NA	NA	NA
Gm18182	0	NA	NA	NA	NA	NA
B020011L13Rik	0	NA	NA	NA	NA	NA
Gm28360	0	NA	NA	NA	NA	NA
Gm28169	0.2185	1.19267	2.17034	0.549531	0.582641	NA
Gm7195	0	NA	NA	NA	NA	NA
Gm28168	0	NA	NA	NA	NA	NA
Gm7145	0	NA	NA	NA	NA	NA
Gm28358	0	NA	NA	NA	NA	NA
Gm29489	0	NA	NA	NA	NA	NA
Gm29490	0.0441915	-0.243572	3.72495	-0.0653894	0.947864	NA
Gm29104	0	NA	NA	NA	NA	NA
Gm29106	0.0463457	0.718205	3.72495	0.19281	0.847108	NA
Gm7200	0	NA	NA	NA	NA	NA
Tsn	868.371	-0.0433285	0.0691122	-0.626931	0.530705	0.635454
Nifk	240.686	0.563857	0.11974	4.70903	2.48905e-06	1.10443e-05
Gm28867	0.18005	0.719165	3.32704	0.216158	0.828865	NA
Clasp1	2304.76	-0.388771	0.0636952	-6.10362	1.03692e-09	7.06233e-09
Gm26080	0	NA	NA	NA	NA	NA
Gm22710	2.56925	-0.203195	1.04187	-0.19503	0.84537	0.891903
Gm28466	0	NA	NA	NA	NA	NA
Tfcp2l1	115.557	0.431633	0.154679	2.79052	0.00526238	0.0128743
Gm22094	0	NA	NA	NA	NA	NA
Gm28882	0	NA	NA	NA	NA	NA
Gm23497	0	NA	NA	NA	NA	NA
Gm28467	0	NA	NA	NA	NA	NA
Gli2	130.85	0.0611131	0.170244	0.358974	0.719615	0.794984
Mir6346	0	NA	NA	NA	NA	NA
Gm26831	0.564941	-2.09687	1.20702	-1.73722	0.0823476	0.141554
Gm8321	0	NA	NA	NA	NA	NA
Gm3508	0	NA	NA	NA	NA	NA
Gm29456	0	NA	NA	NA	NA	NA
Gm29455	2.47568	-0.956898	0.686911	-1.39304	0.163606	0.25054
Inhbb	109.178	0.0759108	0.18924	0.401135	0.688321	0.770145
Ralb	386.904	1.06418	0.0966735	11.008	3.49676e-28	1.09542e-26
Gm29454	0	NA	NA	NA	NA	NA
Gm27184	4.24847	-0.116722	0.553254	-0.210973	0.832908	0.882928
Tmem185b	22.0244	0.232424	0.24366	0.953886	0.340141	0.451657
AC132393.1	0	NA	NA	NA	NA	NA
3830432H09Rik	2.92668	0.588487	0.590069	0.997318	0.31861	0.429241
Gm25322	0.155961	-1.18781	3.48397	-0.340936	0.733152	NA
Epb4.1l5	218.559	-0.0104077	0.0896714	-0.116065	0.907601	0.936099
Gm37219	2.56504	-1.33981	0.670454	-1.99836	0.0456775	0.0856089
Ptpn4	3441.62	-0.384313	0.0894585	-4.29599	1.73915e-05	6.82516e-05
Gm3851	0.58383	-0.782784	1.21081	-0.646498	0.517957	0.623262
Gm37745	125.924	-0.803497	0.24226	-3.31667	0.000910956	0.00264454
Gm29657	0	NA	NA	NA	NA	NA
Gm8338	0	NA	NA	NA	NA	NA
Gm29658	0.0601745	0.23731	3.72495	0.0637083	0.949203	NA
Gm3551	0.190044	0.237327	2.655	0.0893885	0.928773	NA
Gm28209	0	NA	NA	NA	NA	NA
Tmem177	83.0249	-0.279757	0.125789	-2.22403	0.0261467	0.0527141
Cfap221	5.41651	-0.212954	0.464758	-0.458204	0.646806	0.735889
Gm17973	0	NA	NA	NA	NA	NA
Sctr	5.37731	-0.943485	0.450687	-2.09344	0.0363102	0.0700945
Tmem37	24.4533	1.7368	0.311332	5.57862	2.4243e-08	1.41578e-07
Dbi	1017.88	0.416934	0.144365	2.88805	0.00387639	0.00977591
3110009E18Rik	15.7852	-0.365473	0.271161	-1.34781	0.177721	0.268345
Steap3	67.0115	0.426089	0.244406	1.74337	0.0812693	0.140004
C1ql2	92.6154	0.0799417	0.16428	0.48662	0.626528	0.719875
1700012E03Rik	0.0601745	0.23731	3.72495	0.0637083	0.949203	NA
Marco	0.347186	0.84142	1.73247	0.485677	0.627197	NA
En1	26.6934	0.175673	0.210963	0.832718	0.405004	0.516785
RP24-358J4.2	0.343046	0.237332	1.58363	0.149866	0.88087	NA
2610027F03Rik	0	NA	NA	NA	NA	NA
Gm29346	0.0991559	0.718203	3.72495	0.192809	0.847109	NA
Gm29345	0.0601745	0.23731	3.72495	0.0637083	0.949203	NA
Gm29344	0	NA	NA	NA	NA	NA
Gm29348	0.333475	1.12601	1.72495	0.652778	0.513899	NA
Gm29347	0.0458825	0.237312	3.72495	0.0637089	0.949202	NA
Gm37043	0	NA	NA	NA	NA	NA
Celrr	13.4882	-1.93513	0.451042	-4.29036	1.78386e-05	6.98528e-05
Gm29359	0	NA	NA	NA	NA	NA
Gm38283	4.64366	-0.534904	0.532577	-1.00437	0.315201	0.425697
Insig2	471.782	0.0402939	0.0829513	0.485754	0.627141	0.72026
Gm37174	21.0811	-0.305011	0.259974	-1.17324	0.240701	0.343056
2210011K15Rik	0.0991061	1.20989	3.72419	0.324875	0.745276	NA
Ccdc93	456.841	-0.121914	0.10373	-1.17531	0.239871	0.342049
Gm15392	0	NA	NA	NA	NA	NA
Gm15393	0.0619206	0.718207	3.72495	0.19281	0.847108	NA
Htr5b	20.8571	-0.536757	0.319013	-1.68256	0.0924607	0.156129
Gm8217	0	NA	NA	NA	NA	NA
Ddx18	253.998	0.658566	0.0805295	8.17795	2.88717e-16	3.76777e-15
Gm28591	0	NA	NA	NA	NA	NA
Gm37920	0	NA	NA	NA	NA	NA
Gm15394	0	NA	NA	NA	NA	NA
Gm8392	0	NA	NA	NA	NA	NA
Gm26472	0	NA	NA	NA	NA	NA
Gm28590	0	NA	NA	NA	NA	NA
Gm24547	0	NA	NA	NA	NA	NA
Gm36982	0	NA	NA	NA	NA	NA
Gm25771	0	NA	NA	NA	NA	NA
Gm29192	0	NA	NA	NA	NA	NA
Gm37970	0.148651	-0.243573	2.86317	-0.0850708	0.932205	NA
Gm8403	0.0853271	1.17981	3.7235	0.316855	0.751354	NA
Gm28911	0.104106	-0.243576	3.72495	-0.0653906	0.947863	NA
Gm20058	0.0940977	0.7182	3.72495	0.192808	0.847109	NA
Gm28912	0	NA	NA	NA	NA	NA
Dpp10	1832.67	-0.777968	0.087269	-8.91459	4.89604e-19	8.10501e-18
Gm37478	62.412	-0.930158	0.277325	-3.35403	0.000796431	0.0023381
Gm37221	43.7844	-0.98836	0.28298	-3.49269	0.000478189	0.00146321
Gm24791	5.8062	-1.79711	0.550254	-3.26596	0.00109094	0.00311786
Gm37066	38.0535	-1.39859	0.295966	-4.72551	2.29536e-06	1.02503e-05
Gm37781	35.984	-1.08768	0.32552	-3.34135	0.000833706	0.00243866
Gm37396	18.4095	-1.26979	0.464303	-2.73482	0.00624142	0.0149796
Gm38263	58.1703	-1.39556	0.305657	-4.56576	4.97694e-06	2.11642e-05
Gm28929	0	NA	NA	NA	NA	NA
Gm18875	20.7859	-1.62278	0.389961	-4.16138	3.16326e-05	0.000119044
Gm37551	88.7431	-1.42466	0.296061	-4.81204	1.49399e-06	6.84132e-06
Gm38073	157.984	-1.35603	0.445878	-3.04126	0.00235587	0.00623663
Gm25578	0	NA	NA	NA	NA	NA
Gm28928	91.8868	-1.07348	0.421566	-2.54641	0.0108836	0.0245775
Gm28299	17.4129	-1.04884	0.392452	-2.67253	0.00752818	0.0176681
Gm37717	149.07	-1.49275	0.460826	-3.23929	0.00119828	0.00339401
1700121L03Rik	0.0971395	0.718207	3.72495	0.19281	0.847108	NA
Actr3	2282.83	0.646296	0.0870579	7.42375	1.13848e-13	1.16216e-12
Gm28706	0	NA	NA	NA	NA	NA
Slc35f5	263.831	0.613159	0.0936931	6.54433	5.97612e-11	4.65119e-10
Gm18444	0	NA	NA	NA	NA	NA
Gpr39	2.65778	1.1627	0.752648	1.54481	0.122392	0.197236
Lypd1	535.541	-1.09189	0.0863621	-12.6432	1.21986e-36	5.75013e-35
[truncated: 43,810 more rows]
